# Supplementary material for: Auxin‐dependent regulation of cell division rates governs root thermomorphogenesis
Source: EMBO J. 2023 Apr 18;42(11):e111926. doi: 10.15252/embj.2022111926 (PMC10233379; doi:10.15252/embj.2022111926)
Supplement: Supplementary file 2 — Source Data for Expanded View [file EMBJ-42-e111926-s001.zip]

Archive with 156 entries (132 files):
- FigureEV1/
- __MACOSX/._FigureEV1
- FigureEV1/EV1B/
- __MACOSX/FigureEV1/._EV1B
- FigureEV1/.DS_Store
- __MACOSX/FigureEV1/._.DS_Store
- FigureEV1/EV1A/
- __MACOSX/FigureEV1/._EV1A
- FigureEV1/FigureEV1_README.rtf
- __MACOSX/FigureEV1/._FigureEV1_README.rtf
- FigureEV1/EV1B/.DS_Store
- __MACOSX/FigureEV1/EV1B/._.DS_Store
- FigureEV1/EV1B/hypocotyl_growth_rate.csv
- __MACOSX/FigureEV1/EV1B/._hypocotyl_growth_rate.csv
- FigureEV1/EV1A/.DS_Store
- __MACOSX/FigureEV1/EV1A/._.DS_Store
- FigureEV1/EV1A/root_growth_rate_raw_data.csv
- __MACOSX/FigureEV1/EV1A/._root_growth_rate_raw_data.csv
- FigureEV2/
- __MACOSX/._FigureEV2
- FigureEV2/EV2B/
- __MACOSX/FigureEV2/._EV2B
- FigureEV2/EV2D/
- __MACOSX/FigureEV2/._EV2D
- FigureEV2/EV2C/
- __MACOSX/FigureEV2/._EV2C
- FigureEV2/.DS_Store
- __MACOSX/FigureEV2/._.DS_Store
- FigureEV2/FigureEV2_README.rtf
- __MACOSX/FigureEV2/._FigureEV2_README.rtf
- FigureEV2/EV2B/.DS_Store
- __MACOSX/FigureEV2/EV2B/._.DS_Store
- FigureEV2/EV2B/pif4_grafting_root_length.csv
- __MACOSX/FigureEV2/EV2B/._pif4_grafting_root_length.csv
- FigureEV2/EV2D/root_length_hy5_pif_mutants.csv
- __MACOSX/FigureEV2/EV2D/._root_length_hy5_pif_mutants.csv
- FigureEV2/EV2D/.DS_Store
- __MACOSX/FigureEV2/EV2D/._.DS_Store
- FigureEV2/EV2C/root_length_phyB_mutants.csv
- __MACOSX/FigureEV2/EV2C/._root_length_phyB_mutants.csv
- FigureEV2/EV2C/.DS_Store
- __MACOSX/FigureEV2/EV2C/._.DS_Store
- FigureEV3/
- __MACOSX/._FigureEV3
- FigureEV3/.DS_Store
- __MACOSX/FigureEV3/._.DS_Store
- FigureEV3/FigureEV3D/
- __MACOSX/FigureEV3/._FigureEV3D
- FigureEV3/FigureEV3B/
- __MACOSX/FigureEV3/._FigureEV3B
- FigureEV3/FigureEV3E/
- __MACOSX/FigureEV3/._FigureEV3E
- FigureEV3/FigureEV3F/
- __MACOSX/FigureEV3/._FigureEV3F
- FigureEV3/FigureEV3A/
- __MACOSX/FigureEV3/._FigureEV3A
- FigureEV3/FigureEV3_README.rtf
- __MACOSX/FigureEV3/._FigureEV3_README.rtf
- FigureEV3/FigureEV3D/.DS_Store
- __MACOSX/FigureEV3/FigureEV3D/._.DS_Store
- FigureEV3/FigureEV3D/cell_number_Diffzone.csv
- __MACOSX/FigureEV3/FigureEV3D/._cell_number_Diffzone.csv
- FigureEV3/FigureEV3B/embryo_root_cell_number.csv
- __MACOSX/FigureEV3/FigureEV3B/._embryo_root_cell_number.csv
- FigureEV3/FigureEV3E/.DS_Store
- __MACOSX/FigureEV3/FigureEV3E/._.DS_Store
- FigureEV3/FigureEV3E/cell_length_Diffzone.csv
- __MACOSX/FigureEV3/FigureEV3E/._cell_length_Diffzone.csv
- FigureEV3/FigureEV3F/.DS_Store
- __MACOSX/FigureEV3/FigureEV3F/._.DS_Store
- FigureEV3/FigureEV3F/root_length_e2f_mutants.csv
- __MACOSX/FigureEV3/FigureEV3F/._root_length_e2f_mutants.csv
- FigureEV3/FigureEV3A/embryo_hypocotyl_cell_number.csv
- __MACOSX/FigureEV3/FigureEV3A/._embryo_hypocotyl_cell_number.csv
- FigureEV4/
- __MACOSX/._FigureEV4
- FigureEV4/.DS_Store
- __MACOSX/FigureEV4/._.DS_Store
- FigureEV4/FigureEV4B/
- __MACOSX/FigureEV4/._FigureEV4B
- FigureEV4/FigureEV4_README.rtf
- __MACOSX/FigureEV4/._FigureEV4_README.rtf
- FigureEV4/FigureEV4A/
- __MACOSX/FigureEV4/._FigureEV4A
- FigureEV4/FigureEV4B/.DS_Store
- __MACOSX/FigureEV4/FigureEV4B/._.DS_Store
- FigureEV4/FigureEV4B/hypocotyl_length_NPA_application_petioles.csv
- __MACOSX/FigureEV4/FigureEV4B/._hypocotyl_length_NPA_application_petioles.csv
- FigureEV4/FigureEV4A/.DS_Store
- __MACOSX/FigureEV4/FigureEV4A/._.DS_Store
- FigureEV4/FigureEV4A/root_length_auxin_mutants.csv
- __MACOSX/FigureEV4/FigureEV4A/._root_length_auxin_mutants.csv
- FigureEV5/
- __MACOSX/._FigureEV5
- FigureEV5/.DS_Store
- __MACOSX/FigureEV5/._.DS_Store
- FigureEV5/FigureEV5_README.rtf
- __MACOSX/FigureEV5/._FigureEV5_README.rtf
- FigureEV5/EV5B/
- __MACOSX/FigureEV5/._EV5B
- FigureEV5/EV5E/
- __MACOSX/FigureEV5/._EV5E
- FigureEV5/EV5D/
- __MACOSX/FigureEV5/._EV5D
- FigureEV5/EV5C/
- __MACOSX/FigureEV5/._EV5C
- FigureEV5/EV5F/
- __MACOSX/FigureEV5/._EV5F
- FigureEV5/EV5A/
- __MACOSX/FigureEV5/._EV5A
- FigureEV5/EV5G/
- __MACOSX/FigureEV5/._EV5G
- FigureEV5/EV5B/.DS_Store
- __MACOSX/FigureEV5/EV5B/._.DS_Store
- FigureEV5/EV5B/meristem_cell_number_pin_mutants.csv
- __MACOSX/FigureEV5/EV5B/._meristem_cell_number_pin_mutants.csv
- FigureEV5/EV5E/PIN1-GFP_quant_root_microscopy.csv
- __MACOSX/FigureEV5/EV5E/._PIN1-GFP_quant_root_microscopy.csv
- FigureEV5/EV5E/.~lock.PIN1-GFP_quant_root_microscopy.csv#
- __MACOSX/FigureEV5/EV5E/._.~lock.PIN1-GFP_quant_root_microscopy.csv#
- FigureEV5/EV5E/.DS_Store
- __MACOSX/FigureEV5/EV5E/._.DS_Store
- FigureEV5/EV5D/.DS_Store
- __MACOSX/FigureEV5/EV5D/._.DS_Store
- FigureEV5/EV5D/root_length_pin4_grafting.csv
- __MACOSX/FigureEV5/EV5D/._root_length_pin4_grafting.csv
- FigureEV5/EV5C/root_length_pin1_grafting.csv
- __MACOSX/FigureEV5/EV5C/._root_length_pin1_grafting.csv
- FigureEV5/EV5C/.DS_Store
- __MACOSX/FigureEV5/EV5C/._.DS_Store
- FigureEV5/EV5F/.DS_Store
- __MACOSX/FigureEV5/EV5F/._.DS_Store
- FigureEV5/EV5F/PIN2-GFP_quant_root_microscopy.csv
- __MACOSX/FigureEV5/EV5F/._PIN2-GFP_quant_root_microscopy.csv
- FigureEV5/EV5A/Col-0_20c.jpg
- __MACOSX/FigureEV5/EV5A/._Col-0_20c.jpg
- FigureEV5/EV5A/pin1-1_28c.jpg
- __MACOSX/FigureEV5/EV5A/._pin1-1_28c.jpg
- FigureEV5/EV5A/eir1-1_28c.jpg
- __MACOSX/FigureEV5/EV5A/._eir1-1_28c.jpg
- FigureEV5/EV5A/pin4-2_20c.jpg
- __MACOSX/FigureEV5/EV5A/._pin4-2_20c.jpg
- FigureEV5/EV5A/Col-0_28c.jpg
- __MACOSX/FigureEV5/EV5A/._Col-0_28c.jpg
- FigureEV5/EV5A/pin1-1_20c.jpg
- __MACOSX/FigureEV5/EV5A/._pin1-1_20c.jpg
- FigureEV5/EV5A/pin4-2_28c_02.jpg
- __MACOSX/FigureEV5/EV5A/._pin4-2_28c_02.jpg
- FigureEV5/EV5A/eir1-1_20c.jpg
- __MACOSX/FigureEV5/EV5A/._eir1-1_20c.jpg
- FigureEV5/EV5A/pin4-2_28c_01.jpg
- __MACOSX/FigureEV5/EV5A/._pin4-2_28c_01.jpg
- FigureEV5/EV5G/.DS_Store
- __MACOSX/FigureEV5/EV5G/._.DS_Store
- FigureEV5/EV5G/PIN4-GFP_quant_root_microscopy.csv
- __MACOSX/FigureEV5/EV5G/._PIN4-GFP_quant_root_microscopy.csv
