# Supplementary material for: Auxin‐dependent regulation of cell division rates governs root thermomorphogenesis
Source: EMBO J. 2023 Apr 18;42(11):e111926. doi: 10.15252/embj.2022111926 (PMC10233379; doi:10.15252/embj.2022111926)
Supplement: Supplementary file 2 — Source Data for Expanded View [file EMBJ-42-e111926-s001.zip › FigureEV1/EV1B/hypocotyl_growth_rate.csv]

hypocotyl length in mm											growth rate in mm
hours after sowing	ZT	temp	s1	s2	s3	s4	s5	s6	s7		hours after sowing	ZT	temp	s1	s2	s3	s4	s5	s6	s7
58	zt5	20c	1.305	0.651	0.976	0.805	1.121	0.923	1.03
60	zt7	20c	1.331	0.712	0.983	0.823	1.181	1.027	1.056		60	zt7	20c	0.026	0.0609999999999999	0.00700000000000001	0.0179999999999999	0.0600000000000001	0.104	0.026
62	zt9	20c	1.339	0.746	0.987	0.865	1.297	1.028	1.08		62	zt9	20c	0.00800000000000001	0.034	0.004	0.042	0.116	0.00100000000000011	0.024
64	zt11	20c	1.391	0.863	1.026	0.912	1.364	1.117	1.083		64	zt11	20c	0.052	0.117	0.039	0.047	0.0670000000000002	0.089	0.00299999999999989
66	zt13	20c	1.391	0.879	1.034	0.963	1.378	1.153	1.097		66	zt13	20c	0	0.016	0.00800000000000001	0.0509999999999999	0.0139999999999998	0.036	0.014
68	zt15	20c	1.391	0.915	1.063	1.018	1.656	1.163	1.132		68	zt15	20c	0	0.036	0.0289999999999999	0.0550000000000001	0.278	0.01	0.0349999999999999
70	zt17	20c	1.391	0.915	1.078	1.055	1.676	1.265	1.311		70	zt17	20c	0	0	0.0150000000000001	0.0369999999999999	0.02	0.102	0.179
72	zt19	20c	1.437	0.919	1.11	1.113	1.687	1.268	1.34		72	zt19	20c	0.046	0.004	0.032	0.0580000000000001	0.0110000000000001	0.00300000000000011	0.0290000000000001
74	zt21	20c	1.437	0.937	1.112	1.116	1.701	1.287	1.422		74	zt21	20c	0	0.018	0.002	0.00300000000000011	0.014	0.0189999999999999	0.0819999999999999
76	zt23	20c	1.437	0.938	1.153	1.252	1.739	1.291	1.43		76	zt23	20c	0	0.00099999999999989	0.0409999999999999	0.136	0.038	0.004	0.00800000000000001
78	zt1	20c	1.49	0.961	1.198	1.361	1.754	1.309	1.44		78	zt1	20c	0.0529999999999999	0.023	0.0449999999999999	0.109	0.0149999999999999	0.018	0.01
80	zt3	20c	1.512	0.98	1.201	1.434	1.772	1.321	1.45		80	zt3	20c	0.022	0.019	0.00300000000000011	0.073	0.018	0.012	0.01
82	zt5	20c	1.512	0.982	1.23	1.446	1.789	1.331	1.465		82	zt5	20c	0	0.002	0.0289999999999999	0.012	0.0169999999999999	0.01	0.0150000000000001
84	zt7	20c	1.512	0.991	1.305	1.451	1.817	1.363	1.493		84	zt7	20c	0	0.00900000000000001	0.075	0.00500000000000012	0.028	0.032	0.028
86	zt9	20c	1.512	0.996	1.403	1.459	1.821	1.373	1.496		86	zt9	20c	0	0.005	0.0980000000000001	0.00800000000000001	0.004	0.01	0.00299999999999989
88	zt11	20c	1.512	1	1.641	1.463	1.956	1.376	1.503		88	zt11	20c	0	0.004	0.238	0.004	0.135	0.00299999999999989	0.0069999999999999
90	zt13	20c	1.512	1.011	1.642	1.464	2.002	1.381	1.506		90	zt13	20c	0	0.0109999999999999	0.00099999999999989	0.00099999999999989	0.0459999999999998	0.00500000000000012	0.00300000000000011
92	zt15	20c	1.512	1.012	1.672	1.466	2.021	1.461	1.518		92	zt15	20c	0	0.00100000000000011	0.03	0.002	0.0190000000000001	0.0800000000000001	0.012
94	zt17	20c	1.512	1.037	1.684	1.484	2.021	1.493	1.563		94	zt17	20c	0	0.0249999999999999	0.012	0.018	0	0.032	0.0449999999999999
96	zt19	20c	1.515	1.041	1.687	1.5	2.028	1.493	1.601		96	zt19	20c	0.00299999999999989	0.004	0.00300000000000011	0.016	0.00700000000000012	0	0.038
98	zt21	20c	1.526	1.048	1.708	1.51	2.036	1.531	1.604		98	zt21	20c	0.0110000000000001	0.00700000000000012	0.0209999999999999	0.01	0.00800000000000001	0.0379999999999998	0.00300000000000011
100	zt23	20c	1.557	1.05	1.722	1.54	2.045	1.551	1.615		100	zt23	20c	0.0309999999999999	0.002	0.014	0.03	0.0089999999999999	0.02	0.0109999999999999
102	zt1	20c	1.566	1.068	1.722	1.547	2.069	1.561	1.616		102	zt1	20c	0.00900000000000012	0.018	0	0.0069999999999999	0.024	0.01	0.00100000000000011
104	zt3	20c	1.572	1.074	1.739	1.688	2.126	1.576	1.634		104	zt3	20c	0.00600000000000001	0.00600000000000001	0.0170000000000001	0.141	0.0569999999999999	0.0150000000000001	0.0179999999999998
106	zt5	20c	1.574	1.075	1.74	1.705	2.155	1.629	1.637		106	zt5	20c	0.002	0.00099999999999989	0.00099999999999989	0.0170000000000001	0.0289999999999999	0.0529999999999999	0.00300000000000011
108	zt7	20c	1.582	1.08	1.742	1.707	2.168	1.641	1.655		108	zt7	20c	0.00800000000000001	0.00500000000000012	0.002	0.002	0.0130000000000003	0.012	0.018
110	zt9	20c	1.584	1.084	1.75	1.729	2.178	1.722	1.655		110	zt9	20c	0.002	0.004	0.00800000000000001	0.022	0.00999999999999979	0.081	0
112	zt11	20c	1.588	1.087	1.765	1.741	2.218	1.736	1.667		112	zt11	20c	0.004	0.00299999999999989	0.0149999999999999	0.012	0.04	0.014	0.012
114	zt13	20c	1.589	1.103	1.771	1.743	2.267	1.799	1.761		114	zt13	20c	0.00099999999999989	0.016	0.00600000000000001	0.002	0.0489999999999999	0.0629999999999999	0.0939999999999999
116	zt15	20c	1.607	1.108	1.829	1.765	2.279	1.8	1.839		116	zt15	20c	0.018	0.00500000000000012	0.0580000000000001	0.0219999999999998	0.012	0.00100000000000011	0.0780000000000001
118	zt17	20c	1.607	1.132	1.899	1.785	2.28	1.844	1.84		118	zt17	20c	0	0.0239999999999998	0.0700000000000001	0.02	0.00099999999999989	0.044	0.00100000000000011
120	zt19	20c	1.607	1.137	1.92	1.833	2.29	1.854	1.937		120	zt19	20c	0	0.00500000000000012	0.0209999999999999	0.048	0.0100000000000002	0.01	0.097
122	zt21	20c	1.607	1.142	1.935	1.834	2.315	1.869	1.945		122	zt21	20c	0	0.00499999999999989	0.0150000000000001	0.00100000000000011	0.0249999999999999	0.0149999999999999	0.00800000000000001
124	zt23	20c	1.621	1.147	1.937	1.855	2.351	1.885	1.991		124	zt23	20c	0.014	0.00500000000000012	0.002	0.0209999999999999	0.036	0.016	0.046
126	zt1	20c	1.621	1.172	1.94	1.868	2.448	1.924	2.049		126	zt1	20c	0	0.0249999999999999	0.00299999999999989	0.0130000000000001	0.097	0.0389999999999999	0.0579999999999998
128	zt3	20c	1.621	1.18	1.961	2.034	2.457	1.946	2.052		128	zt3	20c	0	0.00800000000000001	0.0210000000000001	0.166	0.0089999999999999	0.022	0.00300000000000011
130	zt5	20c	1.632	1.184	1.974	2.04	2.459	1.956	2.059		130	zt5	20c	0.0109999999999999	0.004	0.0129999999999999	0.00600000000000023	0.00200000000000022	0.01	0.00700000000000012
132	zt7	20c	1.633	1.198	1.999	2.134	2.48	1.96	2.066		132	zt7	20c	0.00100000000000011	0.014	0.0250000000000001	0.0939999999999999	0.0209999999999999	0.004	0.00699999999999967
134	zt9	20c	1.633	1.198	2.035	2.139	2.487	2.025	2.101		134	zt9	20c	0	0	0.036	0.00499999999999989	0.00700000000000012	0.065	0.0350000000000001
136	zt11	20c	1.635	1.201	2.058	2.208	2.539	2.079	2.15		136	zt11	20c	0.002	0.00300000000000011	0.0229999999999997	0.0690000000000004	0.052	0.0540000000000003	0.0489999999999999
138	zt13	20c	1.635	1.202	2.06	2.224	2.629	2.08	2.246		138	zt13	20c	0	0.00099999999999989	0.00200000000000022	0.016	0.0899999999999999	0.00099999999999989	0.0960000000000001
140	zt15	20c	1.635	1.204	2.102	2.247	2.63	2.123	2.303		140	zt15	20c	0	0.002	0.0419999999999998	0.0229999999999997	0.00099999999999989	0.0430000000000002	0.0569999999999999
142	zt17	20c	1.681	1.204	2.102	2.248	2.666	2.156	2.32		142	zt17	20c	0.046	0	0	0.00100000000000033	0.036	0.0329999999999999	0.0169999999999999
144	zt19	20c	1.681	1.208	2.104	2.262	2.676	2.182	2.332		144	zt19	20c	0	0.004	0.00200000000000022	0.0139999999999998	0.0100000000000002	0.0259999999999998	0.012
146	zt21	20c	1.681	1.241	2.13	2.305	2.681	2.184	2.363		146	zt21	20c	0	0.0330000000000001	0.0259999999999998	0.0430000000000002	0.00499999999999989	0.00200000000000022	0.0310000000000001
148	zt23	20c	1.706	1.251	2.166	2.363	2.695	2.219	2.373		148	zt23	20c	0.0249999999999999	0.00999999999999979	0.036	0.0579999999999998	0.0139999999999998	0.0349999999999997	0.0100000000000002
150	zt1	20c	1.706	1.255	2.196	2.446	2.716	2.226	2.378		150	zt1	20c	0	0.004	0.0300000000000003	0.0830000000000002	0.0210000000000004	0.00700000000000012	0.00499999999999989
152	zt3	20c	1.706	1.274	2.196	2.455	2.739	2.24	2.41		152	zt3	20c	0	0.0190000000000001	0	0.0089999999999999	0.0229999999999997	0.0140000000000002	0.032
154	zt5	20c	1.706	1.313	2.229	2.5	2.854	2.252	2.421		154	zt5	20c	0	0.0389999999999999	0.0329999999999999	0.0449999999999999	0.115	0.0119999999999996	0.0109999999999997
156	zt7	20c	1.728	1.319	2.238	2.529	2.855	2.377	2.45		156	zt7	20c	0.022	0.00600000000000001	0.0089999999999999	0.0289999999999999	0.00099999999999989	0.125	0.0290000000000004
158	zt9	20c	1.734	1.339	2.27	2.565	3.032	2.433	2.483		158	zt9	20c	0.00600000000000001	0.02	0.032	0.036	0.177	0.0560000000000001	0.0329999999999999
160	zt11	20c	1.735	1.35	2.271	2.573	3.039	2.481	2.488		160	zt11	20c	0.00100000000000011	0.0110000000000001	0.00099999999999989	0.00800000000000001	0.00700000000000012	0.048	0.00499999999999989
162	zt13	20c	1.788	1.476	2.288	2.719	3.047	2.481	2.51		162	zt13	20c	0.0529999999999999	0.126	0.0169999999999999	0.146	0.00800000000000001	0	0.0219999999999998
164	zt15	20c	1.792	1.484	2.302	2.719	3.056	2.511	2.565		164	zt15	20c	0.004	0.00800000000000001	0.0140000000000002	0	0.0089999999999999	0.0300000000000003	0.0550000000000002
166	zt17	20c	1.813	1.486	2.317	2.749	3.078	2.523	2.606		166	zt17	20c	0.0209999999999999	0.002	0.0150000000000001	0.0300000000000003	0.0219999999999998	0.012	0.0409999999999999
168	zt19	20c	1.817	1.554	2.347	2.752	3.081	2.568	2.614		168	zt19	20c	0.004	0.0680000000000001	0.0299999999999998	0.00299999999999967	0.00300000000000011	0.0449999999999999	0.00800000000000001
170	zt21	20c	1.827	1.556	2.391	2.851	3.116	2.577	2.621		170	zt21	20c	0.01	0.002	0.044	0.0990000000000002	0.0350000000000001	0.0089999999999999	0.00700000000000012
172	zt23	20c	1.834	1.567	2.397	2.91	3.143	2.587	2.677		172	zt23	20c	0.00700000000000012	0.0109999999999999	0.00599999999999978	0.0590000000000002	0.0269999999999997	0.0100000000000002	0.0560000000000001
174	zt1	20c	1.855	1.598	2.446	2.954	3.157	2.587	2.684		174	zt1	20c	0.0209999999999999	0.0310000000000001	0.0490000000000004	0.044	0.0140000000000002	0	0.00700000000000012
176	zt3	20c	1.863	1.616	2.463	2.976	3.182	2.597	2.722		176	zt3	20c	0.00800000000000001	0.018	0.0169999999999999	0.0219999999999998	0.0249999999999999	0.00999999999999979	0.0379999999999998
178	zt5	20c	1.879	1.629	2.565	3.033	3.206	2.599	2.725		178	zt5	20c	0.016	0.0129999999999999	0.102	0.0569999999999999	0.024	0.00200000000000022	0.00300000000000011
180	zt7	20c	1.91	1.778	2.598	3.047	3.244	2.659	2.749		180	zt7	20c	0.0309999999999999	0.149	0.0329999999999999	0.0140000000000002	0.0380000000000003	0.0599999999999996	0.024
182	zt9	20c	1.963	1.792	2.721	3.143	3.398	2.778	2.753		182	zt9	20c	0.0530000000000002	0.014	0.123	0.0959999999999996	0.154	0.119	0.004
58	zt5	28c	1.218	0.842	0.42	0.8	0.41	0.963	0.508
60	zt7	28c	1.349	0.895	0.791	0.757	0.59	0.995	0.533		60	zt7	28c	0.131	0.0530000000000001	0.371	+AC0-0.043	0.18	0.032	0.025
62	zt9	28c	1.377	0.898	0.792	0.866	0.647	1.032	0.668		62	zt9	28c	0.028	0.003	0.001	0.109	0.0570000000000001	0.037	0.135
64	zt11	28c	1.397	0.929	0.969	0.824	0.666	1.043	0.92		64	zt11	28c	0.02	0.031	0.177	+AC0-0.042	0.019	0.0109999999999999	0.252
66	zt13	28c	1.499	0.954	0.979	0.824	0.687	1.122	0.847		66	zt13	28c	0.102	0.0249999999999999	0.01	0	0.021	0.0790000000000002	+AC0-0.0730000000000001
68	zt15	28c	1.512	0.971	1.061	0.824	0.695	1.128	0.847		68	zt15	28c	0.0129999999999999	0.017	0.082	0	0.0079999999999999	0.00599999999999978	0
70	zt17	28c	1.662	1.067	1.062	0.867	0.733	1.128	0.863		70	zt17	28c	0.15	0.096	0.00100000000000011	0.043	0.038	0	0.016
72	zt19	28c	1.994	1.139	1.116	0.949	0.898	1.245	1.038		72	zt19	28c	0.332	0.0720000000000001	0.0540000000000001	0.082	0.165	0.117	0.175
74	zt21	28c	2.063	1.228	1.129	1.204	1.007	1.456	1.191		74	zt21	28c	0.0690000000000002	0.089	0.0129999999999999	0.255	0.109	0.211	0.153
76	zt23	28c	2.118	1.559	1.452	1.474	1.292	1.682	1.554		76	zt23	28c	0.0549999999999997	0.331	0.323	0.27	0.285	0.226	0.363
78	zt1	28c	2.138	1.722	1.496	1.672	1.402	1.93	1.656		78	zt1	28c	0.02	0.163	0.044	0.198	0.11	0.248	0.102
80	zt3	28c	2.301	1.882	1.499	1.672	1.479	1.872	1.657		80	zt3	28c	0.163	0.16	0.00300000000000011	0	0.0770000000000002	+AC0-0.0579999999999998	0.00100000000000011
82	zt5	28c	2.302	1.953	1.747	1.73	1.557	2.041	1.693		82	zt5	28c	0.00099999999999989	0.0710000000000002	0.248	0.0580000000000001	0.0779999999999999	0.169	0.036
84	zt7	28c	2.376	2	1.834	1.623	1.663	2.106	1.788		84	zt7	28c	0.0739999999999998	0.0469999999999999	0.087	+AC0-0.107	0.106	0.065	0.095
86	zt9	28c	2.413	2.023	1.916	1.765	1.751	2.106	1.796		86	zt9	28c	0.0369999999999999	0.0230000000000001	0.0819999999999999	0.142	0.0879999999999999	0	0.00800000000000001
88	zt11	28c	2.613	2.032	1.978	1.765	1.752	2.147	1.796		88	zt11	28c	0.2	0.0089999999999999	0.0620000000000001	0	0.00100000000000011	0.0409999999999999	0
90	zt13	28c	2.645	2.068	1.985	1.765	1.76	2.147	1.802		90	zt13	28c	0.032	0.036	0.00700000000000012	0	0.00800000000000001	0	0.00600000000000001
92	zt15	28c	3.165	2.09	2.144	1.766	1.761	2.323	1.877		92	zt15	28c	0.52	0.0219999999999998	0.159	0.00100000000000011	0.00099999999999989	0.176	0.075
94	zt17	28c	3.392	2.224	2.145	1.953	1.768	2.327	1.901		94	zt17	28c	0.227	0.134	0.00099999999999989	0.187	0.00700000000000012	0.004	0.024
96	zt19	28c	3.634	2.525	2.277	2.105	1.834	2.424	1.919		96	zt19	28c	0.242	0.301	0.132	0.152	0.0660000000000001	0.097	0.018
98	zt21	28c	3.848	2.87	2.325	2.38	1.851	2.545	2.124		98	zt21	28c	0.214	0.345	0.048	0.275	0.0169999999999999	0.121	0.205
100	zt23	28c	3.878	2.956	2.392	2.607	1.87	2.971	2.419		100	zt23	28c	0.0300000000000003	0.0859999999999999	0.0669999999999997	0.227	0.0190000000000001	0.426	0.295
102	zt1	28c	3.97	3.092	2.528	2.726	1.986	3.795			102	zt1	28c	0.0920000000000001	0.136	0.136	0.119	0.116	0.824
104	zt3	28c	4.056	3.124	2.528	2.843	2.491	3.813			104	zt3	28c	0.0859999999999999	0.032	0	0.117	0.505	0.0180000000000002
106	zt5	28c	4.156	3.161	2.599	2.918	2.826	3.813			106	zt5	28c	0.0999999999999996	0.0369999999999999	0.0710000000000002	0.0750000000000002	0.335	0
108	zt7	28c	4.17	3.166	2.602	3.118	3.316	3.924			108	zt7	28c	0.0140000000000002	0.00499999999999989	0.00299999999999967	0.2	0.49	0.111
110	zt9	28c	4.289	3.175	2.603	3.263	3.908	4.105			110	zt9	28c	0.119	0.0089999999999999	0.00100000000000033	0.145	0.592	0.181000000000001
112	zt11	28c	4.491	3.18	2.631	3.263	3.943	4.252			112	zt11	28c	0.202	0.00500000000000034	0.0279999999999996	0	0.0350000000000001	0.146999999999999
114	zt13	28c	4.736	3.198	2.704	3.248	4.008	4.308			114	zt13	28c	0.245	0.0179999999999998	0.0730000000000004	+AC0-0.0149999999999997	0.065	0.0560000000000001
116	zt15	28c	4.79	3.218	2.744	3.263	4.057	4.431			116	zt15	28c	0.0540000000000003	0.02	0.04	0.0149999999999997	0.0490000000000004	0.123
118	zt17	28c	4.971	3.235	2.782	3.529	4.232	4.458			118	zt17	28c	0.181	0.0169999999999999	0.0379999999999998	0.266	0.175	0.0270000000000001
120	zt19	28c	5.058	3.273	2.797	3.625	4.376	4.591			120	zt19	28c	0.0869999999999997	0.0380000000000003	0.0150000000000001	0.0960000000000001	0.144	0.133
122	zt21	28c	5.325	3.31	2.879	3.976	4.404	4.865			122	zt21	28c	0.267	0.0369999999999999	0.0819999999999999	0.351	0.0279999999999996	0.274
124	zt23	28c	5.336	3.467	2.894	4.322	4.534	5.14			124	zt23	28c	0.0110000000000001	0.157	0.0150000000000001	0.346	0.13	0.274999999999999
126	zt1	28c	5.368	3.475	2.908	4.323	4.734	5.14			126	zt1	28c	0.032	0.00800000000000001	0.0139999999999998	0.00100000000000033	0.2	0
128	zt3	28c	5.382	3.484	2.939	4.548	4.768	5.166			128	zt3	28c	0.0139999999999993	0.0089999999999999	0.0310000000000001	0.225	0.0339999999999998	0.0260000000000007
130	zt5	28c	5.456	3.571	2.95	4.626	4.838	5.166			130	zt5	28c	0.0740000000000007	0.0870000000000002	0.0110000000000001	0.0780000000000003	0.0700000000000003	0
132	zt7	28c	5.459	3.582	2.953	4.626	4.997	5.24			132	zt7	28c	0.00299999999999923	0.0109999999999997	0.00299999999999967	0	0.159	0.0739999999999998
134	zt9	28c	5.668	3.624	2.982	4.626	5.038	5.326			134	zt9	28c	0.209000000000001	0.0420000000000003	0.0290000000000004	0	0.0410000000000004	0.0859999999999994
136	zt11	28c	5.766	3.66	3.003	4.764	5.082	5.387			136	zt11	28c	0.0979999999999999	0.036	0.0209999999999999	0.138	0.0439999999999996	0.0609999999999999
138	zt13	28c	5.916	3.678	3.005	4.904	5.087	5.498			138	zt13	28c	0.15	0.0179999999999998	0.00199999999999978	0.14	0.00499999999999989	0.111000000000001
140	zt15	28c	6.171	3.726	3.014	4.904	5.171	5.653			140	zt15	28c	0.255	0.048	0.0089999999999999	0	0.0840000000000005	0.154999999999999
142	zt17	28c	6.203	3.775	3.017	4.907	5.2				142	zt17	28c	0.032	0.0489999999999999	0.00300000000000011	0.00300000000000011	0.0289999999999999
144	zt19	28c	6.225	3.794	3.045	5.311	5.214				144	zt19	28c	0.0219999999999994	0.0190000000000001	0.028	0.404	0.0140000000000002
146	zt21	28c	6.225	4.111	3.115	6.149	5.239				146	zt21	28c	0	0.317	0.0700000000000003	0.838	0.0249999999999995
148	zt23	28c	6.292	4.149	3.252	6.149	5.259				148	zt23	28c	0.0670000000000002	0.0380000000000003	0.137	0	0.0200000000000005
150	zt1	28c	6.395	4.359	3.29	6.161	5.285				150	zt1	28c	0.103	0.21	0.0380000000000003	0.0119999999999996	0.0259999999999998
152	zt3	28c	6.403	4.369	3.344	6.161	5.29				152	zt3	28c	0.00800000000000001	0.00999999999999979	0.0539999999999998	0	0.00499999999999989
154	zt5	28c	6.491	4.53	3.395	6.47	5.343				154	zt5	28c	0.0880000000000001	0.161	0.0510000000000002	0.309	0.0529999999999999
156	zt7	28c	6.498	4.546	3.461	6.577	5.397				156	zt7	28c	0.00700000000000056	0.016	0.0659999999999998	0.107	0.0540000000000003
158	zt9	28c	6.844	4.561	3.467	6.838	5.408				158	zt9	28c	0.346	0.0149999999999997	0.00600000000000023	0.261	0.0110000000000001
160	zt11	28c	7.051	4.575	3.47	6.855	5.469				160	zt11	28c	0.207	0.0140000000000002	0.00300000000000011	0.0170000000000003	0.0609999999999999
162	zt13	28c	7.177	4.666	3.48	6.934	5.476				162	zt13	28c	0.125999999999999	0.0910000000000002	0.00999999999999979	0.0789999999999997	0.00699999999999967
164	zt15	28c	7.536	4.701	3.504	6.936	5.482				164	zt15	28c	0.359	0.0349999999999993	0.024	0.00199999999999978	0.00600000000000023
166	zt17	28c	7.724	4.732	3.523	7.101	5.512				166	zt17	28c	0.188000000000001	0.0310000000000006	0.0190000000000001	0.165	0.0299999999999994
168	zt19	28c	8.027	4.953	3.564	7.148	5.523				168	zt19	28c	0.302999999999999	0.221	0.0409999999999999	0.0469999999999997	0.0110000000000001
170	zt21	28c	8.029	4.991	3.641	7.185	5.668				170	zt21	28c	0.00200000000000067	0.0379999999999994	0.077	0.0369999999999999	0.145
172	zt23	28c	8.244	5.192	3.815	7.439	5.723				172	zt23	28c	0.215	0.201000000000001	0.174	0.254	0.0549999999999997
