# Supplementary material for: Auxin‐dependent regulation of cell division rates governs root thermomorphogenesis
Source: EMBO J. 2023 Apr 18;42(11):e111926. doi: 10.15252/embj.2022111926 (PMC10233379; doi:10.15252/embj.2022111926)
Supplement: Supplementary file 2 — Source Data for Expanded View [file EMBJ-42-e111926-s001.zip › FigureEV1/EV1A/root_growth_rate_raw_data.csv]

			root length 59-148h
genotype	temperature	root number	59	60	61	62	63	64	65	66	67	68	69	70	71	72	73	74	75	76	77	78	79	80	81	82	83	84	85	86	87	88	89	90	91	92	93	94	95	96	97	98	99	100	101	102	103	104	105
Col0	28	1	0.39	0.434418604651163	0.488255813953488	0.564418604651163	0.492558139534884	0.492558139534884	0.598895348837209	0.608837209302326	0.697674418604651	0.606511627906977	0.697674418604651	0.913255813953488	0.998837209302326	1.1046511627907	1.22093023255814	1.27906976744186	1.48790697674419	1.51162790697674	1.57598837209302	1.62790697674419	1.68593023255814	1.63732558139535	1.78191860465116	1.98075581395349	2.05436046511628	2.04860465116279	2.09302325581395	2.36244186046512	2.99313953488372	2.64151162790698	2.71703488372093	2.75563953488372	2.84709302325581	3.26953488372093	3.29267441860465	3.74755813953488	3.73162790697674	3.88354651162791	4.50383720930233	5.12901162790698	5.42337209302326	5.7181976744186	5.96052325581395	6.33156976744186	6.93482558139535	7.93552325581395	8.52186046511628
Col0	28	2	0.304418604651163	0.304418604651163	0.304418604651163	0.348837209302326	0.536976744186046	0.564418604651163	0.478837209302326	0.608837209302326	0.909593023255814	0.740813953488372	0.943953488372093	0.988255813953488	0.977616279069767	1.1046511627907	1.13209302325581	1.15075581395349	1.1046511627907	1.16279069767442	1.62790697674419	1.71348837209302	1.83540697674419	1.87418604651163	1.33720930232558	2.23697674418605	2.3318023255814	2.05802325581395	2.09302325581395	2.44901162790698	2.56947674418605	2.66261627906977	2.68098837209302	2.73308139534884	2.76703488372093	3.19273255813953	3.05610465116279	4.00139534883721	4.00470930232558	4.05470930232558	4.49447674418605	4.7643023255814	5.2175	5.71139534883721	6.19133720930233	6.60848837209302	6.83598837209302	7.67738372093023	8.60563953488372
Col0	28	3	0.174418604651163	0.174418604651163	0.26	0.434418604651163	0.465116279069767	0.684476744186047	0.680697674418605	0.653255813953488	0.711395348837209	0.89953488372093	0.827674418604651	0.868837209302326	0.813953488372093	0.76953488372093	1.01581395348837	1.04651162790698	1.40156976744186	1.45023255813953	1.50267441860465	1.48093023255814	1.68796511627907	1.99668604651163	1.35552325581395	1.40191860465116	2.22523255813953	2.36726744186047	2.39744186046512	2.95697674418605	2.5918023255814	3.03662790697674	3.04290697674419	3.08779069767442	3.13197674418605	3.10412790697674	3.72046511627907	3.15651162790698	4.06790697674419	4.11343023255814	4.59226744186046	4.85005813953488	5.07755813953488	5.31697674418605	5.34936046511628	6.26651162790698	6.7878488372093	7.94279069767442	7.82761627906977
Col0	28	4	0.174418604651163	0.174418604651163	0.174418604651163	0.478837209302326	0.39	0.434418604651163	0.573837209302326	0.581395348837209	0.656976744186046	0.755813953488372	0.697674418604651	0.786279069767442	0.871744186046512	1.00209302325581	1.11837209302326	1.1046511627907	1.14151162790698	1.19738372093023	1.56651162790698	1.56273255813953	1.6071511627907	1.72290697674419	2.03023255813953	2.57220930232558	2.94063953488372	2.88366279069767	2.89941860465116	3.25767441860465	3.13255813953488	3.55052325581395	3.05877906976744	3.08860465116279	3.29523255813953	3.59837209302326	4.05982558139535	3.6956976744186	3.99790697674419	4.36598837209302	4.32017441860465	4.55866279069767	4.85383720930233	5.35075581395349	5.6253488372093	6.70889534883721	7.27255813953488	7.80441860465116	8.24273255813954
Col0	28	5	0.478837209302326	0.523255813953488	0.506279069767442	0.568837209302326	0.523255813953488	0.578139534883721	0.65	0.625813953488372	0.595116279069767	0.666976744186046	0.648953488372093	0.680697674418605	0.78296511627907	1.02953488372093	1.07395348837209	1.12779069767442	1.17651162790698	1.27906976744186	1.73238372093023	1.9296511627907	2.25122093023256	2.28116279069767	2.39313953488372	2.53308139534884	2.58343023255814	3.00220930232558	3.25581395348837	3.14389534883721	3.34087209302326	3.5271511627907	3.55970930232558	3.67383720930233	3.89389534883721	3.91959302325581	3.63604651162791	4.06761627906977	3.98447674418605	3.99970930232558	4.51598837209302	4.52703488372093	4.86604651162791	6.27674418604651	6.5221511627907	6.92866279069768	7.4803488372093	7.84151162790698	8.58110465116279
Col0	28	6	0.348837209302326	0.174418604651163	0.26	0.39	0.523255813953488	0.536976744186046	0.653255813953488	0.564418604651163	0.691860465116279	0.595116279069767	0.76953488372093	0.811337209302326	0.697674418604651	0.694418604651163	0.862093023255814	0.881511627906977	1.26209302325581	1.30220930232558	1.52104651162791	1.51162790697674	1.74093023255814	2.21645348837209	2.63	2.93575581395349	3.00197674418605	2.65313953488372	2.82906976744186	3.30005813953488	3.45337209302326	3.67651162790698	3.18610465116279	3.20331395348837	3.3271511627907	3.48906976744186	3.95011627906977	3.91709302325581	3.94063953488372	4.10691860465116	4.53755813953488	4.74848837209302	6.28156976744186	6.97308139534884	7.43081395348837	7.50941860465116	7.88005813953489	8.00936046511628	8.95023255813953
Col0	28	7	0.13	0.348837209302326	0.564418604651163	0.564418604651163	0.608837209302326	0.622558139534884	0.598895348837209	0.872093023255814	0.674127906976744	0.697674418604651	0.769418604651163	0.813953488372093	0.853720930232558	0.827151162790698	1.00209302325581	1.11837209302326	1.14529069767442	1.20395348837209	1.56976744186047	1.56976744186047	1.92802325581395	2.09302325581395	2.15116279069767	2.64011627906977	2.70662790697674	3.14895348837209	3.1806976744186	2.86354651162791	2.74337209302326	2.97558139534884	3.71738372093023	3.72598837209302	3.75424418604651	3.7943023255814	3.5881976744186	4.00877906976744	3.95802325581395	4.12511627906977	4.48825581395349	4.83476744186047	6.20540697674419	6.49918604651163	7.45668604651163	7.61343023255814	6.79587209302326	7.35220930232558	8.03470930232558
Col0	28	8	0.174418604651163	0.348837209302326	0.52	0.694418604651163	0.696860465116279	0.73453488372093	0.478837209302326	0.748255813953488	0.868255813953488	0.748255813953488	0.957674418604651	1.00587209302326	1.00209302325581	1.06023255813954	1.16279069767442	1.19418604651163	1.17651162790698	1.54848837209302	1.77162790697674	2.02732558139535	2.19255813953488	2.52313953488372	2.67441860465116	2.84558139534884	2.86447674418605	2.74627906976744	2.76	3.21401162790698	3.23139534883721	2.82593023255814	2.9043023255814	3.29616279069767	3.3546511627907	3.38581395348837	3.22081395348837	3.8253488372093	3.78529069767442	3.88779069767442	4.15023255813954	4.60145348837209	4.91354651162791	5.32546511627907	5.44372093023256	7.13046511627907	7.1578488372093	7.69529069767442	8.17186046511628
Col0	28	9	0.174418604651163	0.26	0.348837209302326	0.598895348837209	0.581395348837209	0.63953488372093	0.680697674418605	0.684476744186047	0.492558139534884	0.872093023255814	0.608837209302326	0.608837209302326	0.725116279069767	1.04651162790698	1.13081395348837	1.46395348837209	1.46720930232558	1.51162790697674	1.59290697674419	2.17947674418605	2.16540697674419	2.33691860465116	2.64372093023256	2.86697674418605	2.93970930232558	2.88046511627907	2.90697674418605	3.21238372093023	2.82005813953488	3.17238372093023	3.25563953488372	2.96395348837209	3.02994186046512	3.16697674418605	3.39494186046512	3.42023255813953	3.94970930232558	3.93476744186046	4.34168604651163	5.16046511627907	5.34383720930233	5.74023255813954	5.9553488372093	6.25779069767442	6.84866279069767	6.96116279069767	7.4803488372093
Col0	28	10	0.478837209302326	0.523255813953488	0.532674418604651	0.564418604651163	0.581395348837209	0.636279069767442	0.573837209302326	0.564418604651163	0.492558139534884	0.575174418604651	0.930232558139535	0.981162790697674	0.988372093023256	1.04651162790698	1.10139534883721	1.1046511627907	1.17651162790698	1.42279069767442	1.71348837209302	1.49889534883721	1.66098837209302	1.68825581395349	2.26418604651163	2.34598837209302	2.43482558139535	2.98476744186047	3.07348837209302	2.79220930232558	3.14191860465116	2.88593023255814	3.08994186046512	3.25581395348837	3.28924418604651	3.28761627906977	3.62255813953488	3.37924418604651	4.0325	5.5543023255814	5.71494186046512	5.76279069767442	5.92011627906977	6.5203488372093	6.86313953488372	7.00337209302326	7.44901162790698	7.93441860465116	8.94866279069768
Col0	28	11	0.174418604651163	0.348837209302326	0.443837209302326	0.494418604651163	0.523255813953488	0.546395348837209	0.65	0.666976744186046	0.536976744186046	0.872093023255814	0.488255813953488	0.581395348837209	0.86453488372093	1.17651162790698	1.18593023255814	1.31186046511628	1.4946511627907	1.58348837209302	1.69976744186047	1.79906976744186	2.24255813953488	2.45947674418605	2.80011627906977	2.87453488372093	2.9203488372093	2.60447674418605	2.66406976744186	3.09145348837209	3.0506976744186	3.17930232558139	3.44017441860465	3.30325581395349	3.35377906976744	3.52308139534884	3.90581395348837	3.73093023255814	4.04191860465116	5.42610465116279	5.485	5.76279069767442	6.40901162790698	5.52325581395349	7.55511627906977	7.91662790697674	8.04523255813954	8.12395348837209	8.40331395348837
Col0	28	12	0.39	0.393313953488372	0.564418604651163	0.590697674418605	0.581395348837209	0.65	0.653255813953488	0.670755813953488	0.581395348837209	0.304418604651163	0.488255813953488	0.864244186046512	0.813953488372093	1.13494186046512	1.15662790697674	1.1306976744186	1.53156976744186	1.46290697674419	1.69976744186047	2.21005813953488	2.46796511627907	2.5	2.61302325581395	2.67691860465116	2.88412790697674	3.10883720930233	3.09511627906977	3.0203488372093	3.56139534883721	3.43604651162791	3.64447674418605	3.76011627906977	3.925	3.9603488372093	3.75540697674419	3.99348837209302	4.1046511627907	4.33883720930233	4.64360465116279	5.79959302325581	4.90622093023256	7.15947674418605	5.96029069767442	6.13912790697674	7.23976744186047	7.40686046511628	8.00552325581395
Col0	28	13	0.348837209302326	0.349476744186046	0.348837209302326	0.39	0.362558139534884	0.434418604651163	0.782732558139535	0.817674418604651	0.639418604651163	0.52	0.65	0.653255813953488	0.827674418604651	1.13209302325581	1.16279069767442	1.30651162790698	1.20418604651163	1.2228488372093	1.08110465116279	1.65116279069767	1.92662790697674	2.28738372093023	2.58558139534884	2.63	2.67203488372093	2.8971511627907	2.9143023255814	3.08558139534884	3.38343023255814	3.61837209302326	3.66279069767442	3.62133720930233	3.68017441860465	3.67220930232558	3.895	3.83313953488372	4.04354651162791	4.06104651162791	4.22255813953488	4.81441860465116	5.20662790697674	5.43127906976744	6.84633720930233	6.95569767441861	7.08476744186047	7.89360465116279	7.9021511627907
Col0	28	14	0.174418604651163	0.174418604651163	0.304418604651163	0.348837209302326	0.572848837209302	0.578139534883721	0.443837209302326	0.47453488372093	0.63953488372093	0.653255813953488	0.717790697674419	0.827674418604651	0.930232558139535	1.1046511627907	0.885813953488372	0.930232558139535	1.71046511627907	1.68604651162791	1.69941860465116	1.81796511627907	2.31540697674419	2.55813953488372	2.76517441860465	2.97145348837209	3.03889534883721	2.63	2.73877906976744	3.33912790697674	3.62906976744186	3.66279069767442	3.7271511627907	3.6706976744186	3.70261627906977	3.76976744186047	3.93377906976744	4.04738372093023	4.06098837209302	4.57854651162791	4.61523255813954	4.96924418604651	5.08808139534884	5.70174418604651	6.56476744186047	6.96168604651163	7.755	8.06354651162791	8.23622093023256
Col0	28	15	0.183837209302326	0.304418604651163	0.304418604651163	0.554476744186047	0.581395348837209	0.618255813953488	0.52	0.546395348837209	0.653255813953488	0.653255813953488	0.707093023255814	0.827674418604651	0.930232558139535	0.930232558139535	1.1046511627907	1.18593023255814	1.43220930232558	1.43970930232558	1.60662790697674	2.12046511627907	2.23994186046512	2.27651162790698	2.31854651162791	2.45773255813953	2.57563953488372	3.31220930232558	3.34331395348837	3.38290697674419	2.85982558139535	3.08308139534884	3.13261627906977	3.79279069767442	3.87139534883721	3.92040697674419	3.64255813953488	3.96331395348837	4.2175	4.50162790697674	4.63796511627907	4.735	5.10197674418605	5.44767441860465	5.81087209302326	6.16808139534884	6.28651162790698	7.26331395348837	7.48459302325581
Col0	28	16	0.13	0.304418604651163	0.174418604651163	0.348837209302326	0.406976744186047	0.478837209302326	0.564418604651163	0.573837209302326	0.671104651162791	0.653255813953488	0.722790697674419	0.749593023255814	0.897209302325581	0.813953488372093	1.04651162790698	1.12354651162791	1.32837209302326	1.33720930232558	1.68604651162791	1.70261627906977	1.82976744186047	1.89761627906977	2.21924418604651	2.41401162790698	2.47552325581395	2.66325581395349	2.69755813953488	2.82552325581395	2.77255813953488	2.80261627906977	2.88343023255814	3.14906976744186	3.25017441860465	3.26511627906977	3.62883720930233	3.79122093023256	3.98790697674419	4.42779069767442	4.68994186046512	4.7946511627907	5.44831395348837	5.58406976744186	6.46988372093023	6.86575581395349	7.11575581395349	7.22104651162791	7.31406976744186
Col0	28	17	0.304418604651163	0.348837209302326	0.32325581395349	0.434418604651163	0.465116279069767	0.523255813953488	0.598895348837209	0.608837209302326	0.74453488372093	0.868837209302326	0.872093023255814	0.755813953488372	1.04651162790698	1.22093023255814	0.987616279069767	1.00302325581395	1.44988372093023	1.4946511627907	1.56976744186047	1.69174418604651	1.79232558139535	2.11052325581395	2.32558139534884	2.71127906976744	2.77081395348837	2.54593023255814	2.59470930232558	2.63529069767442	2.64151162790698	2.80261627906977	2.88343023255814	3.01029069767442	3.08779069767442	3.32325581395349	3.62883720930233	3.81290697674419	4.06197674418605	4.08941860465116	4.44511627906977	5.01122093023256	5.36604651162791	6.26191860465116	6.07959302325581	6.63860465116279	6.98558139534884	7.46337209302326	7.69308139534884
Col0	20	1	0	0	0	0.922674418604651	0.872093023255814	0.85	0.802558139534884	0.83656976744186	0.909476744186046	0.957151162790698	1.07866279069767	1.12459302325581	1.18593023255814	1.32023255813953	1.41848837209302	1.96354651162791	2.08610465116279	2.14360465116279	2.20174418604651	2.26744186046512	2.4881976744186	2.55232558139535	2.55813953488372	2.74302325581395	2.61924418604651	2.68063953488372	2.78313953488372	2.87162790697674	3.12220930232558	3.17744186046512	3.17412790697674	3.21761627906977	3.24447674418605	3.31604651162791	3.7196511627907	3.69005813953488	4.065	4.36988372093023	4.82703488372093	5.01156976744186	5.31325581395349	5.35895348837209	5.82017441860465	6.06023255813954	6.42087209302326	6.86290697674419	6.93924418604651
Col0	20	2	0	0	0	0.232558139534884	0.434418604651163	0.581918604651163	0.523255813953488	0.608837209302326	0.648953488372093	0.662674418604651	0.749767441860465	0.802151162790698	0.89953488372093	1.06738372093023	1.27441860465116	1.5253488372093	1.69546511627907	1.75040697674419	1.83755813953488	2.07604651162791	2.18854651162791	2.16488372093023	2.22587209302326	2.38191860465116	2.51372093023256	2.67441860465116	2.84127906976744	2.94761627906977	3.04639534883721	3.22511627906977	3.26406976744186	3.26953488372093	3.45337209302326	3.75889534883721	3.84662790697674	3.85662790697674	4.32470930232558	4.42377906976744	4.69383720930233	4.86656976744186	5.86732558139535	5.86116279069767	5.97308139534884	6.23616279069767	6.86709302325582	6.85081395348837	7.36174418604651
Col0	20	3	0	0	0	0.294418604651163	0.359302325581395	0.371976744186047	0.550697674418605	0.583313953488372	0.680697674418605	0.705930232558139	0.804651162790698	0.868837209302326	0.913255813953488	1.07505813953488	1.11837209302326	1.51104651162791	1.56976744186047	1.73238372093023	1.78883720930233	1.95546511627907	2.17860465116279	2.16546511627907	2.26767441860465	2.42174418604651	2.4881976744186	2.50575581395349	2.69389534883721	2.84645348837209	2.89517441860465	2.87075581395349	2.91639534883721	2.95197674418605	3.05970930232558	3.36430232558139	3.4181976744186	3.70523255813954	3.75808139534884	4.05191860465116	4.38110465116279	4.21808139534884	5.07668604651163	5.66540697674419	6.17290697674419	6.37668604651163	6.66313953488372	6.81651162790698	7.21116279069767
Col0	20	4	0	0	0	0.52	0.869360465116279	0.929883720930233	0.536627906976744	0.581395348837209	0.680697674418605	0.711569767441861	0.765406976744186	0.862151162790698	0.882674418604651	1.06598837209302	1.14581395348837	1.22093023255814	1.39209302325581	1.5378488372093	1.70546511627907	1.75313953488372	2.16511627906977	2.17203488372093	2.2756976744186	2.45424418604651	2.48302325581395	2.7906976744186	2.81209302325581	3.03377906976744	3.38366279069767	3.7168023255814	3.82906976744186	3.83720930232558	3.87040697674419	4.05325581395349	4.22895348837209	4.15191860465116	4.85174418604651	4.96866279069767	4.9775	6.15668604651163	6.63796511627907	6.29209302325581	6.67354651162791	6.78918604651163	6.93529069767442	6.95546511627907	6.99738372093023
Col0	20	5	0	0	0	0.492558139534884	0.434418604651163	0.62953488372093	0.637906976744186	0.694418604651163	0.653255813953488	0.680697674418605	0.705348837209302	0.798197674418605	0.850813953488372	0.988372093023256	1.15953488372093	1.23656976744186	1.5253488372093	1.68604651162791	1.86866279069767	2.07604651162791	2.13366279069767	2.15116279069767	2.26744186046512	2.33604651162791	2.39418604651163	2.52313953488372	2.77418604651163	2.85412790697674	2.91139534883721	2.97883720930233	3.05023255813953	3.12395348837209	3.39296511627907	3.47668604651163	3.88412790697674	4.06232558139535	4.59558139534884	4.91674418604651	5.2971511627907	6.10755813953488	6.51238372093023	6.55267441860465	6.56726744186047	6.53941860465116	6.85523255813953	6.90226744186047	6.9731976744186
Col0	20	6	0	0	0	0.205639534883721	0.318139534883721	0.327558139534884	0.478837209302326	0.536976744186046	0.616918604651163	0.670755813953488	0.709127906976744	0.789127906976744	0.912906976744186	1.13761627906977	1.27906976744186	1.2346511627907	1.56976744186047	1.68604651162791	1.79906976744186	1.99046511627907	2.09302325581395	2.20174418604651	2.2093023255814	2.44186046511628	2.67406976744186	2.73255813953488	2.77337209302326	2.85505813953488	2.98505813953488	3.21994186046512	3.25581395348837	3.31587209302326	3.41616279069767	3.47563953488372	3.9025	3.99982558139535	4.17122093023256	4.49779069767442	4.62424418604651	5.01424418604651	5.25773255813954	6.58697674418605	6.61808139534884	6.65366279069767	6.9675	7.16337209302326	7.14581395348837
Col0	20	7	0	0	0	0.215581395348837	0.577616279069767	0.567325581395349	0.465116279069767	0.543546511627907	0.578139534883721	0.6575	0.737558139534884	0.765232558139535	0.872093023255814	0.997790697674419	1.20156976744186	1.47662790697674	1.71866279069767	1.80854651162791	1.91104651162791	1.99046511627907	2.05052325581395	2.16488372093023	2.31936046511628	2.41255813953488	2.60151162790698	2.67831395348837	2.88906976744186	3.00906976744186	3.17709302325581	3.27906976744186	3.60767441860465	3.82610465116279	3.86023255813953	3.71255813953488	3.92790697674419	4.18604651162791	4.32418604651163	4.40063953488372	4.87424418604651	5.01662790697674	5.2496511627907	5.39453488372093	5.67587209302326	6.21308139534884	6.63936046511628	6.6656976744186	6.88261627906977
Col0	20	8	0	0	0	0.201860465116279	0.348837209302326	0.366337209302326	0.335639534883721	0.376279069767442	0.578139534883721	0.694418604651163	0.736046511627907	0.783255813953488	0.904825581395349	0.988372093023256	1.1118023255814	0.926976744186047	1.73662790697674	1.74418604651163	1.81174418604651	2.06947674418605	2.16488372093023	2.2093023255814	2.2093023255814	2.32558139534884	2.60872093023256	2.7481976744186	2.8353488372093	2.85825581395349	2.86255813953488	2.90662790697674	2.98598837209302	3.0721511627907	3.08139534883721	3.40220930232558	3.61837209302326	3.53872093023256	3.73331395348837	3.88127906976744	4.35156976744186	4.69162790697674	4.73825581395349	5.99982558139535	6.34325581395349	6.66017441860465	6.98819767441861	7.19622093023256	7.05511627906977
Col0	20	9	0	0	0	0.250058139534884	0.226337209302326	0.172790697674419	0.301918604651163	0.403720930232558	0.530755813953488	0.636279069767442	0.628779069767442	0.672151162790698	0.711395348837209	0.800755813953488	0.878313953488372	1.35610465116279	1.35093023255814	1.58744186046512	1.60156976744186	1.69372093023256	1.84313953488372	2.09302325581395	2.15116279069767	2.28116279069767	2.41116279069767	2.51372093023256	2.71674418604651	2.80139534883721	3.08639534883721	3.27674418604651	3.34744186046512	3.41889534883721	3.47162790697674	3.70476744186047	3.96529069767442	4.13494186046512	4.55802325581395	4.65924418604651	4.89779069767442	4.99656976744186	5.23418604651163	5.18401162790698	5.60209302325581	6.21052325581395	6.46232558139535	6.84104651162791	7.04011627906977
Col0	20	10	0	0	0	0.246279069767442	0.099302325581395	0.307616279069767	0.283139534883721	0.403720930232558	0.500058139534884	0.578139534883721	0.574825581395349	0.581337209302326	0.676395348837209	0.728895348837209	0.926453488372093	1.25604651162791	1.15953488372093	1.19023255813954	1.27906976744186	1.46720930232558	1.56976744186047	1.94279069767442	2.00517441860465	1.71348837209302	1.80232558139535	2.78831395348837	2.81813953488372	2.88482558139535	3.06691860465116	3.22755813953488	3.34087209302326	3.36029069767442	3.40726744186046	3.14860465116279	3.39953488372093	3.24017441860465	3.64383720930233	3.7431976744186	3.92366279069767	4.08552325581395	4.4518023255814	5.00563953488372	5.30627906976744	5.95517441860465	6.65	6.84122093023256	7.04476744186047
Col0	20	11	0	0	0	0.269418604651163	0.218488372093023	0.448139534883721	0.425872093023256	0.448139534883721	0.489767441860465	0.540058139534884	0.520988372093023	0.523255813953488	0.703895348837209	0.827674418604651	0.988372093023256	1.12779069767442	1.37837209302326	1.49982558139535	1.57918604651163	1.71348837209302	1.87418604651163	0.930232558139535	1.35093023255814	1.61093023255814	1.72290697674419	1.79476744186047	1.96494186046512	2.03488372093023	2.20197674418605	2.28401162790698	2.32511627906977	2.3393023255814	2.6568023255814	2.89616279069767	2.97453488372093	3.24581395348837	3.76005813953488	3.91156976744186	4.3696511627907	4.54691860465116	4.79627906976744	4.79744186046512	5.01686046511628	5.42162790697674	6.02087209302326	6.61575581395349	6.86854651162791
Col0	20	12	0	0	0	0.171162790697674	0.089360465116279	0.171162790697674	0.515697674418605	0.349360465116279	0.431162790697674	0.563895348837209	0.503488372093023	0.578488372093023	0.685813953488372	0.756337209302326	0.822848837209302	1.11837209302326	1.33720930232558	1.3603488372093	1.4846511627907	1.45348837209302	1.72918604651163	1.7853488372093	1.85290697674419	2.21122093023256	2.31377906976744	2.57186046511628	2.70377906976744	2.80581395348837	2.86877906976744	2.9846511627907	3.16029069767442	3.28517441860465	3.34656976744186	3.38802325581395	3.69023255813953	3.6078488372093	3.8571511627907	3.94406976744186	4.27633720930233	4.07982558139535	4.10377906976744	4.18087209302326	4.52959302325581	5.33633720930233	6.3796511627907	6.74872093023256	7.21604651162791
Col0	20	13	0	0	0	0.143720930232558	0.229302325581395	0.246279069767442	0.16703488372093	0.401511627906977	0.424476744186046	0.517209302325581	0.568197674418605	0.608837209302326	0.711395348837209	0.773313953488372	0.936453488372093	1.13924418604651	1.77540697674419	1.95494186046512	2.12825581395349	2.24151162790698	2.44186046511628	2.50575581395349	2.58558139534884	2.45558139534884	2.6256976744186	2.78093023255814	2.79633720930233	3.0168023255814	3.10558139534884	3.25581395348837	3.42703488372093	3.43726744186047	3.47994186046512	3.8328488372093	3.99982558139535	3.91546511627907	4.19151162790698	4.38738372093023	4.40581395348837	4.3221511627907	4.84156976744186	4.82558139534884	5.03133720930233	5.32581395348837	5.69156976744186	5.78627906976744	6.39052325581395
Col0	20	14	0	0	0	0.178139534883721	0.434418604651163	0.215988372093023	0.171162790697674	0.357093023255814	0.554476744186047	0.618255813953488	0.704825581395349	0.786453488372093	0.913488372093023	1.1046511627907	1.2346511627907	1.24837209302326	1.38354651162791	1.47662790697674	1.56976744186047	1.68604651162791	1.89732558139535	1.97674418604651	2.12988372093023	2.23127906976744	2.2093023255814	2.23674418604651	2.26744186046512	2.39313953488372	2.49395348837209	2.57523255813953	2.62395348837209	2.7146511627907	2.84558139534884	3.09424418604651	3.31395348837209	3.47116279069767	3.70476744186047	3.78959302325581	4.07401162790698	4.17848837209302	4.37052325581395	4.67755813953488	4.91593023255814	5.13883720930233	5.41668604651163	6.02308139534884	6.56395348837209
Col0	20	15	0	0	0	0.26	0.424476744186046	0.238779069767442	0.226337209302326	0.745988372093023	0.580116279069767	0.599651162790698	0.744709302325581	0.755813953488372	0.924941860465116	0.946453488372093	1.2675	1.65988372093023	1.74418604651163	1.84866279069767	2.02139534883721	2.03488372093023	2.27686046511628	2.26744186046512	2.38372093023256	3.66279069767442	3.72093023255814	3.90476744186047	3.92279069767442	4.51360465116279	4.61616279069767	4.82918604651163	4.84645348837209	4.85220930232558	4.87732558139535	5.21523255813953	5.30959302325581	5.20976744186047	5.78883720930233	5.95290697674419	6.1481976744186	6.20366279069768	5.9903488372093	6.07918604651163	6.07395348837209	6.61389534883721	7.40976744186047	7.52139534883721	7.55912790697674
Col0	20	16	0	0	0	0.734767441860465	1.06738372093023	1.32540697674419	1.27546511627907	1.29279069767442	1.34343023255814	1.40906976744186	1.5646511627907	1.56976744186047	1.71348837209302	1.82604651162791	1.92802325581395	2.0618023255814	2.26744186046512	2.30005813953488	2.3653488372093	2.44901162790698	2.45127906976744	2.73255813953488	2.7775	2.80831395348837	2.95947674418605	3.03982558139535	3.12395348837209	3.13046511627907	3.20023255813953	3.34139534883721	3.45197674418605	3.5093023255814	3.56244186046512	3.78511627906977	3.78529069767442	3.79017441860465	4.15656976744186	4.36598837209302	4.53360465116279	5.06168604651163	5.72220930232558	5.22604651162791	5.63936046511628	5.9728488372093	6.15895348837209	6.6321511627907	7.37052325581395
Col0	20	17	0	0	0	0.348837209302326	0.304418604651163	0.33703488372093	0.301162790697674	0.362558139534884	0.501976744186047	0.546395348837209	0.619767441860465	0.653255813953488	0.788430232558139	1.00127906976744	1.1046511627907	1.27581395348837	1.46720930232558	1.49	1.59720930232558	1.72308139534884	1.96494186046512	2.04860465116279	2.11558139534884	2.24296511627907	2.33726744186047	2.40197674418605	2.57808139534884	2.69662790697674	3.05191860465116	3.24825581395349	3.475	3.47877906976744	3.70255813953488	3.89651162790698	3.96476744186046	4.07436046511628	4.30232558139535	4.44174418604651	4.97645348837209	4.97622093023256	5.07447674418605	5.08552325581395	5.20470930232558	6.01558139534884	6.21186046511628	6.3396511627907	6.78110465116279
[truncated: 43 more columns]
