# Supplementary material for: Auxin‐dependent regulation of cell division rates governs root thermomorphogenesis
Source: EMBO J. 2023 Apr 18;42(11):e111926. doi: 10.15252/embj.2022111926 (PMC10233379; doi:10.15252/embj.2022111926)
Supplement: Supplementary file 2 — Source Data for Expanded View [file EMBJ-42-e111926-s001.zip › FigureEV2/EV2B/pif4_grafting_root_length.csv]

scion.genotype	rootstock.genotype	temperature	root.growth
pif4	pif4	20	16.39
pif4	pif4	20	18.135
pif4	pif4	20	33.453
pif4	pif4	20	10.623
pif4	pif4	20	29.525
pif4	pif4	20	14.497
pif4	pif4	20	16.438
pif4	pif4	20	11.54
pif4	pif4	20	26.039
pif4	pif4	20	18.837
pif4	pif4	20	26.701
pif4	pif4	20	41.051
pif4	pif4	20	10.725
pif4	pif4	20	30.641
pif4	pif4	20	31.707
pif4	pif4	20	29.683
pif4	pif4	20	17.005
pif4	pif4	20	29.98
pif4	pif4	20	16.89
pif4	pif4	20	33.374
pif4	pif4	28	45.83
pif4	pif4	28	51.355
pif4	pif4	28	32.033
pif4	pif4	28	36.024
pif4	pif4	28	48.014
pif4	pif4	28	47.622
pif4	pif4	28	46.647
pif4	pif4	28	37.763
pif4	pif4	28	38.037
pif4	pif4	28	33.018
pif4	pif4	28	42.322
pif4	pif4	28	36.846
pif4	pif4	28	51.697
pif4	pif4	28	36.967
pif4	pif4	28	39.398
pif4	pif4	28	40.783
pif4	pif4	28	34.245
pif4	pif4	28	41.725
pif4	pif4	28	41.578
pif4	WT	20	26.473
pif4	WT	20	20.927
pif4	WT	20	17.071
pif4	WT	20	16.087
pif4	WT	20	31.61
pif4	WT	20	13.192
pif4	WT	20	28.22
pif4	WT	20	27.694
pif4	WT	20	23.944
pif4	WT	20	23.885
pif4	WT	20	20.25
pif4	WT	20	27.165
pif4	WT	20	25.806
pif4	WT	20	16.943
pif4	WT	20	26.337
pif4	WT	20	23.931
pif4	WT	20	24.305
pif4	WT	20	37.935
pif4	WT	20	28.569
pif4	WT	20	7.016
pif4	WT	20	22.105
pif4	WT	20	29.582
pif4	WT	20	22.973
pif4	WT	20	28.874
pif4	WT	20	25.176
pif4	WT	28	55.459
pif4	WT	28	49.475
pif4	WT	28	44.65
pif4	WT	28	52.195
pif4	WT	28	44.476
pif4	WT	28	53.453
pif4	WT	28	42.186
pif4	WT	28	48.168
pif4	WT	28	43.106
pif4	WT	28	39.538
pif4	WT	28	48.504
pif4	WT	28	38.378
pif4	WT	28	40.358
pif4	WT	28	53.511
pif4	WT	28	31.983
WT	pif4	20	21.8
WT	pif4	20	20.197
WT	pif4	20	22.178
WT	pif4	20	16.605
WT	pif4	20	11.268
WT	pif4	20	32.212
WT	pif4	20	19.335
WT	pif4	20	30.257
WT	pif4	20	25.05
WT	pif4	20	18.377
WT	pif4	20	27.648
WT	pif4	20	20.789
WT	pif4	20	26.168
WT	pif4	20	20.174
WT	pif4	20	27.726
WT	pif4	20	27.274
WT	pif4	20	19.589
WT	pif4	20	20.368
WT	pif4	20	26.761
WT	pif4	20	24.454
WT	pif4	20	21.404
WT	pif4	20	15.696
WT	pif4	28	38.305
WT	pif4	28	33.617
WT	pif4	28	46.535
WT	pif4	28	36.765
WT	pif4	28	43.494
WT	pif4	28	33.875
WT	pif4	28	33.572
WT	pif4	28	45.043
WT	pif4	28	45.428
WT	pif4	28	43.367
WT	pif4	28	41.658
WT	pif4	28	52.551
WT	pif4	28	49.749
WT	pif4	28	43.005
WT	pif4	28	34.858
WT	WT	20	31.166
WT	WT	20	34.884
WT	WT	20	19.271
WT	WT	20	13.84
WT	WT	20	25.484
WT	WT	20	28.134
WT	WT	20	13.22
WT	WT	20	26.166
WT	WT	20	18.104
WT	WT	20	17.526
WT	WT	20	37.66
WT	WT	20	22.913
WT	WT	20	14.068
WT	WT	20	26.593
WT	WT	20	23.166
WT	WT	20	21.487
WT	WT	20	17.578
WT	WT	20	15.876
WT	WT	20	14.895
WT	WT	20	21.676
WT	WT	20	20.056
WT	WT	28	51.708
WT	WT	28	30.265
WT	WT	28	42.494
WT	WT	28	57.957
WT	WT	28	44.446
WT	WT	28	38.283
WT	WT	28	47.164
WT	WT	28	28.783
WT	WT	28	48.212
WT	WT	28	47.673
WT	WT	28	44.945
WT	WT	28	38.623
WT	WT	28	54.568
WT	WT	28	53.017
WT	WT	28	61.388
WT	WT	28	50.181
