# Supplementary material for: Auxin‐dependent regulation of cell division rates governs root thermomorphogenesis
Source: EMBO J. 2023 Apr 18;42(11):e111926. doi: 10.15252/embj.2022111926 (PMC10233379; doi:10.15252/embj.2022111926)
Supplement: Supplementary file 2 — Source Data for Expanded View [file EMBJ-42-e111926-s001.zip › FigureEV2/EV2D/root_length_hy5_pif_mutants.csv]

root number	Genotype	temperature	LengthMM
1	35SPIF4	20c	31.33950178
2	35SPIF4	20c	21.61398577
3	35SPIF4	20c	27.83622776
4	35SPIF4	20c	29.60380783
5	35SPIF4	20c	27.52953737
6	35SPIF4	20c	27.80437722
7	35SPIF4	20c	26.19448399
8	35SPIF4	20c	29.46622776
9	35SPIF4	20c	26.38338078
10	35SPIF4	20c	31.29690391
11	35SPIF4	20c	28.07039146
12	35SPIF4	20c	29.58622776
13	35SPIF4	20c	20.96996441
14	35SPIF4	20c	22.0275089
15	35SPIF4	20c	26.00259786
16	35SPIF4	20c	24.85355872
17	35SPIF4	20c	27.32494662
18	35SPIF4	20c	28.33782918
19	35SPIF4	20c	27.75601423
20	35SPIF4	20c	30.49839858
21	35SPIF4	20c	34.19081851
22	35SPIF4	20c	27.80765125
23	35SPIF4	20c	34.97704626
24	35SPIF4	20c	27.09359431
25	35SPIF4	20c	31.79209964
26	35SPIF4	20c	37.59701068
27	35SPIF4	20c	30.78562278
28	35SPIF4	20c	29.8297153
29	35SPIF4	20c	31.58725979
1	35SPIF4	28c	56.53153025
2	35SPIF4	28c	26.92192171
3	35SPIF4	28c	49.93533808
4	35SPIF4	28c	52.76491103
5	35SPIF4	28c	64.84046263
6	35SPIF4	28c	46.886121
7	35SPIF4	28c	53.2186121
8	35SPIF4	28c	30.31661922
9	35SPIF4	28c	51.57181495
10	35SPIF4	28c	56.93010676
11	35SPIF4	28c	41.14053381
12	35SPIF4	28c	60.5341637
13	35SPIF4	28c	55.04697509
14	35SPIF4	28c	56.11046263
1	Col.0	20c	22.26651246
2	Col.0	20c	22.76807829
3	Col.0	20c	28.76715302
4	Col.0	20c	30.52604982
5	Col.0	20c	24.33270463
6	Col.0	20c	30.16669039
7	Col.0	20c	25.45800712
8	Col.0	20c	30.22854093
9	Col.0	20c	30.02569395
10	Col.0	20c	30.17644128
11	Col.0	20c	23.54825623
12	Col.0	20c	29.34790036
13	Col.0	20c	19.31384342
14	Col.0	20c	25.66800712
15	Col.0	20c	29.61967972
16	Col.0	20c	23.3416726
1	Col.0	28c	55.47537367
2	Col.0	28c	58.32405694
3	Col.0	28c	64.36967972
4	Col.0	28c	60.96149466
5	Col.0	28c	57.1558363
6	Col.0	28c	75.43626335
7	Col.0	28c	50.47419929
8	Col.0	28c	61.3172242
9	Col.0	28c	67.86177936
10	Col.0	28c	53.50565836
11	Col.0	28c	60.9805694
12	Col.0	28c	61.54711744
13	Col.0	28c	60.88580071
1	cop1.6	20c	8.801992883
2	cop1.6	20c	7.361637011
3	cop1.6	20c	15.68185053
4	cop1.6	20c	17.00886121
5	cop1.6	20c	15.93199288
6	cop1.6	20c	11.80117438
7	cop1.6	20c	12.47626335
8	cop1.6	20c	12.40163701
9	cop1.6	20c	7.847224199
10	cop1.6	20c	9.060427046
11	cop1.6	20c	16.66384342
12	cop1.6	20c	15.21441281
1	cop1.6	28c	39.6841637
2	cop1.6	28c	67.31217082
3	cop1.6	28c	30.34217082
4	cop1.6	28c	32.21487544
5	cop1.6	28c	43.56448399
6	cop1.6	28c	32.35039146
7	cop1.6	28c	30.32245552
8	cop1.6	28c	51.95871886
9	cop1.6	28c	27.02042705
1	elf3.1	20c	22.86615658
2	elf3.1	20c	18.05359431
3	elf3.1	20c	14.98174377
4	elf3.1	20c	16.64060498
5	elf3.1	20c	22.57718861
6	elf3.1	20c	20.20733096
7	elf3.1	20c	15.30797153
8	elf3.1	20c	19.76341637
9	elf3.1	20c	17.79978648
10	elf3.1	20c	19.76330961
11	elf3.1	20c	20.47935943
12	elf3.1	20c	19.15213523
13	elf3.1	20c	20.07782918
14	elf3.1	20c	21.18572954
15	elf3.1	20c	23.49245552
1	elf3.1	28c	37.35103203
2	elf3.1	28c	68.32551601
3	elf3.1	28c	35.21419929
4	elf3.1	28c	31.47676157
5	elf3.1	28c	38.2175089
6	elf3.1	28c	48.29786477
7	elf3.1	28c	42.23572954
8	elf3.1	28c	45.71021352
9	elf3.1	28c	61.38843416
10	elf3.1	28c	45.34288256
11	elf3.1	28c	39.47604982
12	elf3.1	28c	51.61565836
13	elf3.1	28c	51.47740214
1	hy5.51	20c	39.92690391
2	hy5.51	20c	28.20060498
3	hy5.51	20c	24.2552669
4	hy5.51	20c	35.51733096
5	hy5.51	20c	35.64320285
6	hy5.51	20c	32.46864769
7	hy5.51	20c	33.01380783
8	hy5.51	20c	30.42014235
9	hy5.51	20c	21.52754448
10	hy5.51	20c	28.55380783
11	hy5.51	20c	34.91647687
12	hy5.51	20c	20.30398577
13	hy5.51	20c	41.15868327
14	hy5.51	20c	21.49149466
15	hy5.51	20c	31.72348754
16	hy5.51	20c	34.78071174
17	hy5.51	20c	31.8852669
18	hy5.51	20c	23.1966548
19	hy5.51	20c	25.63519573
20	hy5.51	20c	34.0341637
21	hy5.51	20c	29.113879
22	hy5.51	20c	25.47508897
23	hy5.51	20c	27.60775801
1	hy5.51	28c	42.54957295
2	hy5.51	28c	35.65462633
3	hy5.51	28c	59.76911032
4	hy5.51	28c	49.73395018
5	hy5.51	28c	46.7483274
6	hy5.51	28c	35.14113879
7	hy5.51	28c	55.53060498
8	hy5.51	28c	53.73480427
9	hy5.51	28c	53.15768683
10	hy5.51	28c	39.69302491
11	hy5.51	28c	42.42704626
12	hy5.51	28c	48.08758007
13	hy5.51	28c	46.93145907
14	hy5.51	28c	58.24608541
15	hy5.51	28c	38.67715302
16	hy5.51	28c	32.13619217
1	pif4.2	20c	20.30654804
2	pif4.2	20c	19.60946619
3	pif4.2	20c	17.60117438
4	pif4.2	20c	12.38978648
5	pif4.2	20c	24.2247331
6	pif4.2	20c	23.53035587
7	pif4.2	20c	18.99871886
8	pif4.2	20c	31.55377224
9	pif4.2	20c	22.21170819
10	pif4.2	20c	14.18637011
11	pif4.2	20c	14.41224199
12	pif4.2	20c	19.21316726
13	pif4.2	20c	22.61224199
14	pif4.2	20c	20.53978648
15	pif4.2	20c	20.35270463
16	pif4.2	20c	14.65320285
17	pif4.2	20c	27.50594306
18	pif4.2	20c	20.61459075
19	pif4.2	20c	29.3241637
1	pif4.2	28c	78.15725979
2	pif4.2	28c	51.32099644
3	pif4.2	28c	37.53903915
4	pif4.2	28c	54.0294306
5	pif4.2	28c	53.69996441
6	pif4.2	28c	28.57491103
7	pif4.2	28c	41.5105694
8	pif4.2	28c	52.21199288
9	pif4.2	28c	63.16259786
10	pif4.2	28c	43.13192171
11	pif4.2	28c	64.76330961
12	pif4.2	28c	47.46498221
1	pifQ	20c	21.63227758
2	pifQ	20c	15.59263345
3	pifQ	20c	16.15007117
4	pifQ	20c	31.85725979
5	pifQ	20c	21.84651246
6	pifQ	20c	18.05256228
7	pifQ	20c	21.45551601
8	pifQ	20c	17.36256228
9	pifQ	20c	24.43558719
10	pifQ	20c	24.72590747
11	pifQ	20c	26.1652669
12	pifQ	20c	22.18811388
13	pifQ	20c	23.98964413
14	pifQ	20c	31.70950178
15	pifQ	20c	19.88395018
16	pifQ	20c	26.55950178
17	pifQ	20c	18.12982206
18	pifQ	20c	21.48893238
19	pifQ	20c	18.28274021
20	pifQ	20c	22.2227758
1	pifQ	28c	44.78498221
2	pifQ	28c	61.02825623
3	pifQ	28c	53.29177936
4	pifQ	28c	28.87975089
5	pifQ	28c	40.11882562
6	pifQ	28c	61.25825623
7	pifQ	28c	70.99683274
8	pifQ	28c	56.72434164
9	pifQ	28c	44.88811388
10	pifQ	28c	63.83227758
