# Supplementary material for: Auxin‐dependent regulation of cell division rates governs root thermomorphogenesis
Source: EMBO J. 2023 Apr 18;42(11):e111926. doi: 10.15252/embj.2022111926 (PMC10233379; doi:10.15252/embj.2022111926)
Supplement: Supplementary file 2 — Source Data for Expanded View [file EMBJ-42-e111926-s001.zip › FigureEV2/EV2C/root_length_phyB_mutants.csv]

root number	genotype	temperature	LengthMM
1	Ler.0	20c	19.30341698
2	Ler.0	20c	20.29092365
3	Ler.0	20c	18.32760278
4	Ler.0	20c	18.11601708
5	Ler.0	20c	29.20571276
6	Ler.0	20c	19.69578217
7	Ler.0	20c	21.4961559
8	Ler.0	20c	16.66604378
9	Ler.0	20c	19.69033636
10	Ler.0	20c	27.9120662
11	Ler.0	20c	25.18403631
12	Ler.0	20c	19.33438334
13	Ler.0	20c	31.24639616
14	Ler.0	20c	18.23934864
15	Ler.0	20c	17.4247197
1	Ler.0	28c	53.39786439
2	Ler.0	28c	54.5137213
3	Ler.0	28c	56.04313935
4	Ler.0	28c	59.161559
5	Ler.0	28c	64.5395622
6	Ler.0	28c	66.00667379
7	Ler.0	28c	67.1406834
8	Ler.0	28c	68.86689802
9	Ler.0	28c	69.60523225
10	Ler.0	28c	69.77341164
11	Ler.0	28c	70.69327282
12	Ler.0	28c	71.41446877
13	Ler.0	28c	73.40955686
14	Ler.0	28c	75.69300587
15	Ler.0	28c	76.8247197
16	Ler.0	28c	81.43747998
1	phyABCDE	20c	18.23160705
2	phyABCDE	20c	17.58200747
3	phyABCDE	20c	17.24153764
4	phyABCDE	20c	25.99434063
5	phyABCDE	20c	25.92194341
6	phyABCDE	20c	28.96305392
7	phyABCDE	20c	28.31345435
8	phyABCDE	20c	27.97298452
9	phyABCDE	20c	26.04773091
10	phyABCDE	20c	25.97533369
1	phyABCDE	28c	66.7115323
2	phyABCDE	28c	74.23395622
3	phyABCDE	28c	66.92706887
4	phyABCDE	28c	78.42995195
5	phyABCDE	28c	69.60966364
6	phyABCDE	28c	65.47421249
7	phyABCDE	28c	66.98045916
8	phyABCDE	28c	78.48334223
9	phyABCDE	28c	69.66305392
10	phyABCDE	28c	81.54468767
1	phyB1	20c	26.96567005
2	phyB1	20c	12.04046983
3	phyB1	20c	7.857447944
4	phyB1	20c	22.3983449
5	phyB1	20c	20.94922584
6	phyB1	20c	8.856433529
7	phyB1	20c	7.777522691
8	phyB1	20c	16.60966364
9	phyB1	20c	7.057661506
10	phyB1	20c	14.07282435
11	phyB1	20c	8.891831287
12	phyB1	20c	17.10565937
13	phyB1	20c	22.00811532
14	phyB1	20c	9.614628938
15	phyB1	20c	20.96139883
16	phyB1	20c	21.19572878
17	phyB1	20c	9.117084891
18	phyB1	20c	6.106193273
1	phyB1	28c	33.97357181
2	phyB1	28c	34.18083289
3	phyB1	28c	35.34356647
4	phyB1	28c	35.4467165
5	phyB1	28c	38.32050187
6	phyB1	28c	43.28339562
7	phyB1	28c	45.52098238
8	phyB1	28c	45.98360918
9	phyB1	28c	46.7890016
10	phyB1	28c	49.15963695
11	phyB1	28c	52.60411105
12	phyB1	28c	53.44698345
13	phyB1	28c	57.51329418
14	phyB1	28c	60.96844634
1	YHB	20c	21.5923118
2	YHB	20c	21.54527496
3	YHB	20c	18.95403097
4	YHB	20c	14.97725574
5	YHB	20c	17.20480513
6	YHB	20c	24.89353978
7	YHB	20c	17.88729311
8	YHB	20c	15.56716498
9	YHB	20c	21.98286172
10	YHB	20c	17.37229044
11	YHB	20c	27.3049653
12	YHB	20c	25.79247197
1	YHB	28c	48.78948211
2	YHB	28c	50.79674319
3	YHB	28c	52.63924186
4	YHB	28c	58.93849439
5	YHB	28c	63.94297918
6	YHB	28c	66.12183663
7	YHB	28c	66.33246129
8	YHB	28c	67.21633743
9	YHB	28c	68.16433529
10	YHB	28c	70.92461292
11	YHB	28c	71.15269621
12	YHB	28c	71.36711159
13	YHB	28c	73.85953017
14	YHB	28c	74.98766684
15	YHB	28c	75.94297918
