# Supplementary material for: Auxin‐dependent regulation of cell division rates governs root thermomorphogenesis
Source: EMBO J. 2023 Apr 18;42(11):e111926. doi: 10.15252/embj.2022111926 (PMC10233379; doi:10.15252/embj.2022111926)
Supplement: Supplementary file 2 — Source Data for Expanded View [file EMBJ-42-e111926-s001.zip › FigureEV3/FigureEV3D/cell_number_Diffzone.csv]

day after siwubg	temperature	cell_number
2d	28	12
2d	28	11
2d	28	10
2d	28	10
2d	28	11
2d	28	10
2d	28	12
2d	20	5
2d	20	4
2d	20	5
2d	20	6
2d	20	4
2d	20	4
2d	20	6
3d	28	48
3d	28	52
3d	28	48
3d	28	48
3d	28	47
3d	28	53
3d	20	16
3d	20	18
3d	20	19
3d	20	16
3d	20	15
3d	20	19
4d	28	114
4d	28	106
4d	28	105
4d	28	105
4d	28	116
4d	20	44
4d	20	46
4d	20	46
4d	20	43
4d	20	44
5d	20	97
5d	20	84
5d	20	96
5d	20	91
5d	20	98
5d	28	153
5d	28	155
5d	28	151
5d	28	148
5d	28	152
7d	28	292
7d	28	289
7d	28	269
7d	28	272
7d	28	270
7d	20	126
7d	20	126
7d	20	135
7d	20	140
7d	20	158
