# Supplementary material for: Auxin‐dependent regulation of cell division rates governs root thermomorphogenesis
Source: EMBO J. 2023 Apr 18;42(11):e111926. doi: 10.15252/embj.2022111926 (PMC10233379; doi:10.15252/embj.2022111926)
Supplement: Supplementary file 2 — Source Data for Expanded View [file EMBJ-42-e111926-s001.zip › FigureEV3/FigureEV3B/embryo_root_cell_number.csv]

days	temperature	cell_number
0d	na	15
0d	na	11
0d	na	15
0d	na	12
0d	na	11
0d	na	11
0d	na	11
0d	na	8
0d	na	14
0d	na	13
0d	na	12
0d	na	10
0d	na	10
0d	na	12
0d	na	11
0d	na	10
0d	na	11
0d	na	9
0d	na	11
0d	na	10
0d	na	9
0d	na	8
0d	na	8
7d	20	15
7d	20	11
7d	20	15
7d	20	12
7d	20	11
7d	20	11
7d	20	11
7d	20	8
7d	20	14
7d	20	13
7d	20	12
7d	20	10
7d	20	10
7d	20	12
7d	20	11
7d	20	10
7d	20	11
7d	20	9
7d	20	11
7d	20	10
7d	20	9
7d	20	8
7d	20	8
7d	28	337
7d	28	335
7d	28	317
7d	28	318
7d	28	316
