# Supplementary material for: Auxin‐dependent regulation of cell division rates governs root thermomorphogenesis
Source: EMBO J. 2023 Apr 18;42(11):e111926. doi: 10.15252/embj.2022111926 (PMC10233379; doi:10.15252/embj.2022111926)
Supplement: Supplementary file 2 — Source Data for Expanded View [file EMBJ-42-e111926-s001.zip › FigureEV3/FigureEV3E/cell_length_Diffzone.csv]

day after sowing	temperature	cell length µm
2d	28	128.142002450821
2d	28	132.849140951334
2d	28	144.923442463301
2d	28	152.707629752414
2d	28	171.829181827917
2d	28	184.750575196993
2d	28	172.82862006946
2d	28	165.988438015949
2d	28	141.400357261334
2d	28	93.7757696366092
2d	28	83.4951838595131
2d	20	65.6265283177955
2d	20	87.9439743294919
2d	20	66.2037211287935
2d	20	58.8030215954513
2d	20	56.9515609625216
3d	28	161.363460527068
3d	28	167.851830993913
3d	28	196.43402319572
3d	28	191.575799153983
3d	28	181.145922221875
3d	28	191.044732832015
3d	28	191.205639658427
3d	28	192.642964490357
3d	28	190.907675843253
3d	28	196.349858596391
3d	28	208.525893497961
3d	28	216.011722933374
3d	28	190.337985550084
3d	28	198.686142564208
3d	28	201.150419286684
3d	28	195.648210986051
3d	28	200.948725301463
3d	28	191.336502793
3d	28	184.970585108255
3d	28	208.025134261907
3d	28	194.000985976806
3d	28	187.457363421898
3d	28	178.54943668432
3d	28	179.691455343022
3d	28	187.099403940268
3d	28	180.218098232975
3d	28	183.14071698216
3d	28	182.957097472347
3d	28	188.524881514684
3d	28	167.995420404208
3d	28	167.163150361962
3d	28	152.376053577431
3d	28	163.696080966165
3d	28	152.258397570238
3d	28	143.290031788086
3d	28	156.783146809401
3d	28	153.872261348952
3d	28	143.855622347865
3d	28	152.110339554759
3d	28	160.868744954587
3d	28	161.698770600941
3d	28	147.321160057482
3d	28	152.935241888085
3d	28	140.047675404209
3d	28	126.816099260133
3d	28	118.842731811109
3d	28	94.670609412456
3d	28	110.835695709915
3d	20	127.462643398763
3d	20	136.310175442386
3d	20	142.173136434856
3d	20	166.985922445482
3d	20	180.706508633627
3d	20	177.212645067547
3d	20	175.00993746037
3d	20	174.477102890575
3d	20	181.325516457477
3d	20	183.36376558469
3d	20	187.433481943416
3d	20	177.719243825647
3d	20	165.382731074807
3d	20	133.374170710598
3d	20	127.249053758544
3d	20	127.249086052582
3d	20	114.944445281372
3d	20	105.130570552086
4d	28	181.571216218892
4d	28	180.699125006811
4d	28	187.814467240049
4d	28	188.574846166868
4d	28	185.764071902177
4d	28	208.768966855558
4d	28	209.603931177876
4d	28	218.010990616164
4d	28	208.188030473442
4d	28	205.157615045256
4d	28	212.056189845657
4d	28	203.450189057046
4d	28	206.018192209461
4d	28	199.067318688114
4d	28	195.981593758601
4d	28	206.113706604722
4d	28	203.521310418323
4d	28	188.833863893225
4d	28	204.942677521018
4d	28	223.5228189343
4d	28	194.20398471453
4d	28	186.954198385531
4d	28	188.9589886804
4d	28	197.561764788541
4d	28	205.372476999433
4d	28	214.734418922642
4d	28	194.149443058359
4d	28	200.049513459638
4d	28	209.375479532201
4d	28	223.803693384534
4d	28	205.265639375597
4d	28	196.308338242617
4d	28	197.537946578595
4d	28	196.173461831368
4d	28	193.183733822785
4d	28	178.851785391148
4d	28	180.877049422328
4d	28	193.679117668953
4d	28	185.722747513194
4d	28	211.282027343604
4d	28	199.122298322119
4d	28	187.577438932117
4d	28	202.828778632548
4d	28	202.115919954448
4d	28	185.676465633405
4d	28	185.065252428195
4d	28	185.34124842186
4d	28	187.937503176528
4d	28	191.814390610015
4d	28	188.351880576839
4d	28	182.321035626283
4d	28	176.664671785532
4d	28	175.738881782746
4d	28	166.554400441837
4d	28	175.894507717959
4d	28	185.358519187038
4d	28	191.915581861862
4d	28	189.422001133558
4d	28	175.24317110825
4d	28	179.042615776479
4d	28	173.88418289273
4d	28	180.909476876159
4d	28	183.028616080748
4d	28	173.616273979295
4d	28	193.053159480372
4d	28	174.761001173848
4d	28	167.931021604255
4d	28	164.564754778643
4d	28	173.486766500421
4d	28	182.84512307342
4d	28	185.848203276169
4d	28	174.488750479259
4d	28	177.692607981677
4d	28	168.940070482004
4d	28	162.664626904739
4d	28	165.434661323629
4d	28	173.102574143729
4d	28	168.375973749315
4d	28	165.169837372278
4d	28	169.211848871671
4d	28	172.259110236734
4d	28	164.601038209671
4d	28	170.07834878573
4d	28	168.157629870357
4d	28	180.296978401723
4d	28	176.083008972286
4d	28	173.72006240466
4d	28	164.379194630601
4d	28	177.587689407114
4d	28	172.241852260724
4d	28	172.918652794738
4d	28	172.331696206172
4d	28	162.117728860578
4d	28	175.701788709307
4d	28	169.30622999824
4d	28	163.743968677997
4d	28	164.032722501967
4d	28	161.44866705033
4d	28	155.243502504151
4d	28	139.020237557303
4d	28	148.066244575747
4d	28	145.902309679874
4d	28	135.082763611797
4d	28	113.822946811906
4d	28	101.690696211664
4d	28	137.048774076617
4d	20	155.548756538193
4d	20	153.280851352179
4d	20	174.566371525134
4d	20	180.398804575261
4d	20	174.562167001837
4d	20	189.603937461259
4d	20	188.210183573537
4d	20	184.059667098936
4d	20	172.009107621763
4d	20	173.518334776346
4d	20	172.757476997018
4d	20	175.912951685073
4d	20	159.654522919619
4d	20	157.74408309506
4d	20	175.153366291275
4d	20	185.665316907411
4d	20	184.804913861425
4d	20	149.247355262551
4d	20	185.338471036795
4d	20	179.442110596812
4d	20	174.403682447868
4d	20	181.381918315796
4d	20	199.453190418126
4d	20	188.576476551134
4d	20	189.897998217676
4d	20	169.241233612188
4d	20	211.746710391906
4d	20	193.843925360598
4d	20	174.968194702388
4d	20	179.338476102373
4d	20	187.059769234677
4d	20	162.268996034115
4d	20	149.654994369077
4d	20	178.066720865182
4d	20	147.601926226864
4d	20	160.772338351434
4d	20	161.436251914272
4d	20	133.601237561308
4d	20	169.551645126358
4d	20	157.435451202529
4d	20	130.830659395215
4d	20	119.866740443698
4d	20	118.6527040599
4d	20	79.5261584154519
5d	28	151.567361444445
5d	28	165.948677022792
5d	28	180.890112291587
5d	28	198.744042930484
5d	28	201.422070396965
5d	28	221.229378011591
5d	28	222.864037581907
5d	28	204.634425050918
5d	28	230.958421071811
5d	28	223.757092062742
5d	28	244.318422650258
5d	28	231.420178892239
5d	28	241.283577602681
5d	28	243.835128870406
5d	28	183.502610655544
5d	28	179.820302242473
5d	28	181.108759181242
5d	28	247.700060890922
5d	28	249.993691222613
5d	28	255.768922654573
5d	28	237.808383600298
5d	28	241.640698140126
5d	28	242.399596386856
5d	28	238.639092215366
5d	28	227.285263203435
5d	28	221.739985154372
5d	28	230.293649645401
5d	28	236.258962393333
5d	28	243.394786229017
5d	28	230.792361558319
5d	28	213.068473105566
5d	28	219.071741256651
5d	28	244.808736512871
5d	28	246.287271962484
5d	28	228.854887840571
5d	28	232.072863770166
5d	28	235.72772536536
5d	28	240.74472278908
5d	28	227.234299474476
5d	28	220.445135731848
5d	28	226.865379534525
5d	28	218.793174551275
5d	28	207.844057666344
5d	28	220.343590487054
5d	28	225.857331273807
5d	28	231.806772419072
5d	28	227.159553981643
5d	28	224.074791164588
5d	28	215.748395669506
5d	28	223.259927951172
5d	28	209.93419338925
5d	28	201.671828123342
5d	28	186.396881750374
5d	28	228.349286533824
5d	28	205.647058184356
5d	28	218.610651103993
5d	28	219.214967342126
5d	28	240.947188828834
5d	28	248.696471324656
5d	28	237.825072948871
5d	28	235.059988786446
5d	28	216.018235727375
5d	28	220.936646878927
5d	28	209.382048958487
5d	28	211.822994570528
5d	28	217.518942436182
5d	28	209.28493703585
5d	28	200.731732702917
5d	28	233.017695393854
5d	28	261.337493480024
5d	28	241.735317076913
5d	28	232.954139037435
5d	28	207.544261504976
5d	28	226.274064193416
5d	28	207.59552443533
5d	28	219.894926708066
5d	28	218.617803936167
5d	28	220.273872814104
5d	28	216.994468142594
5d	28	215.61194398672
5d	28	214.816314775646
5d	28	212.415771510079
5d	28	201.71964799871
5d	28	200.162099967749
5d	28	192.668525263193
5d	28	187.273487747358
5d	28	198.325715800316
5d	28	209.118655761573
5d	28	215.115025443158
5d	28	211.342548976496
5d	28	224.019156826661
5d	28	206.239405817416
5d	28	216.330915490465
5d	28	197.075386262012
5d	28	197.303084203585
5d	28	204.084374474435
5d	28	204.700215280118
5d	28	205.638829729935
5d	28	200.207685354286
5d	28	214.840992834306
5d	28	202.455057434149
5d	28	201.757914718563
5d	28	202.173009288144
5d	28	204.391390821386
5d	28	201.750780532775
5d	28	217.225478930488
5d	28	204.950466406309
5d	28	211.071128129208
5d	28	228.143069563313
5d	28	202.319320963067
5d	28	200.222927253166
5d	28	221.051950580539
5d	28	194.11805611734
5d	28	196.485331676119
5d	28	197.736865913969
5d	28	188.986561611113
5d	28	193.86705434154
5d	28	198.584109270014
5d	28	200.434682681036
5d	28	185.045049239
5d	28	194.218381237074
5d	28	174.916355397097
5d	28	181.731001979764
5d	28	189.030890903005
5d	28	179.826024267222
5d	28	186.790817381147
5d	28	181.373036760081
5d	28	187.774920269915
5d	28	185.728642461436
5d	28	181.966140936538
5d	28	198.348343410453
5d	28	198.820421264703
5d	28	169.584111615878
5d	28	174.778405899584
5d	28	179.179215814972
5d	28	166.339202712864
5d	28	180.13457825218
5d	28	180.342178625116
5d	28	182.349227442209
5d	28	163.94672072665
5d	28	155.239366260202
5d	28	152.788667413748
5d	28	170.869605964171
5d	28	170.992929151559
5d	28	166.841476922496
5d	28	158.334964751925
5d	28	162.390628182724
5d	28	154.986245844085
5d	28	156.996100204339
5d	28	141.875269194112
5d	28	126.722351945265
5d	28	112.863512396749
5d	20	146.156606170477
5d	20	144.044536943442
5d	20	170.857949035612
5d	20	210.9601788325
5d	20	197.82586176552
5d	20	218.482583952605
5d	20	206.824407181189
5d	20	191.202302336242
5d	20	192.764721130826
5d	20	202.962552797266
5d	20	216.842460200168
5d	20	217.132675668459
5d	20	219.271943739917
5d	20	211.839830553962
5d	20	242.85399594965
5d	20	210.837867342608
5d	20	225.533089835662
5d	20	201.68299495543
5d	20	193.170091183076
5d	20	192.593980586789
5d	20	184.232161380383
5d	20	158.00035924803
5d	20	161.119979890036
5d	20	167.962810181866
5d	20	185.608818619444
5d	20	161.361943773449
5d	20	174.115780856082
5d	20	159.228586247253
5d	20	159.203061266169
5d	20	212.844454817496
5d	20	207.297422714232
5d	20	171.831607075299
5d	20	184.562259901141
5d	20	227.627861828932
5d	20	192.127183401349
5d	20	192.657630645885
5d	20	210.586602607932
5d	20	169.556444768062
5d	20	208.25839979932
5d	20	201.854949118581
5d	20	198.521887944778
5d	20	189.557150776583
5d	20	206.158890202598
5d	20	169.286685638955
5d	20	170.269966309122
5d	20	203.512591317688
5d	20	193.441972013227
5d	20	176.607165523936
5d	20	220.989496696365
5d	20	211.687098343657
5d	20	205.678882228568
5d	20	218.669212868335
5d	20	180.790455397973
5d	20	190.801829291527
5d	20	163.170020060908
5d	20	188.849414561512
5d	20	173.394778194392
5d	20	172.3353125821
5d	20	175.874365234214
5d	20	174.021081578098
5d	20	172.827160179216
5d	20	170.402151186895
5d	20	163.698897546083
5d	20	160.239746254094
5d	20	145.6159554655
5d	20	175.580074662082
5d	20	169.194694143219
5d	20	165.954288175951
5d	20	135.658437485343
5d	20	141.992401834751
5d	20	134.984508980739
5d	20	141.568025508157
5d	20	162.155085923822
5d	20	145.807608854511
5d	20	142.75367514548
5d	20	127.243712529229
5d	20	117.292191560826
5d	20	143.675366843755
5d	20	134.681962753693
5d	20	118.581857526081
5d	20	129.605583422611
5d	20	130.092553268433
5d	20	90.1950164919941
5d	20	102.535633177506
7d	28	164.913089122548
7d	28	160.056394845369
7d	28	170.621712406713
7d	28	222.263396672102
7d	28	227.646967942702
7d	28	233.867256851989
7d	28	193.861028984248
7d	28	179.384613363931
7d	28	198.628241306936
7d	28	214.275534889935
7d	28	214.002666519153
7d	28	236.619872256
7d	28	218.913912319082
7d	28	251.32078190109
7d	28	228.61623879652
7d	28	235.764558528981
7d	28	236.731352246779
7d	28	265.447791009601
7d	28	265.431279746606
7d	28	234.535924993575
7d	28	214.457160125563
7d	28	210.317708252581
7d	28	215.788194880944
7d	28	234.118012978989
7d	28	243.0688107152
7d	28	227.040696452326
7d	28	238.522086033235
7d	28	209.357240457638
7d	28	207.059184186715
7d	28	219.240866207131
7d	28	207.072996362696
7d	28	195.33627446954
7d	28	220.331117499234
7d	28	194.971573028236
7d	28	210.904201324916
7d	28	234.559225154654
7d	28	238.860437275313
7d	28	251.668395582504
7d	28	265.423706179715
7d	28	248.677040354441
7d	28	254.059194333332
7d	28	255.321530799801
7d	28	205.797208760962
7d	28	215.174142586021
7d	28	261.37354947734
7d	28	232.619048464018
7d	28	227.290385624993
7d	28	245.261736175064
7d	28	225.218013935406
7d	28	219.925259210965
7d	28	220.654906395306
7d	28	228.205185917951
7d	28	287.928400363839
7d	28	264.771350642114
7d	28	282.300835534877
7d	28	232.730807732202
7d	28	236.357727728
7d	28	197.24585741924
7d	28	243.274173611095
7d	28	204.227821485548
7d	28	214.79054976204
7d	28	251.070799713278
7d	28	213.57691036752
7d	28	223.22075228692
7d	28	238.293570551077
7d	28	264.296163808967
7d	28	241.458499120976
7d	28	237.883922994081
7d	28	255.374460801932
7d	28	249.76314663183
7d	28	202.862439366697
7d	28	192.295532320937
7d	28	199.29043615724
7d	28	197.874425485657
7d	28	233.881567048498
7d	28	191.216699103059
7d	28	206.988595711277
7d	28	218.932709403727
7d	28	225.58380169147
7d	28	207.914036580159
7d	28	227.117412922461
7d	28	191.258441599042
7d	28	221.819479225957
7d	28	218.686217300551
7d	28	196.032019370468
7d	28	212.197832738899
7d	28	163.707278899452
7d	28	180.174025388752
7d	28	170.4911722206
7d	28	247.566439348685
7d	28	177.1418019549
7d	28	205.148506859314
7d	28	232.728652090017
7d	28	203.219493987036
7d	28	228.089382346796
7d	28	178.518960692139
7d	28	212.807693939545
7d	28	213.057729137429
7d	28	294.309827675102
7d	28	194.678705031314
7d	28	252.60438530022
7d	28	185.901642200034
7d	28	243.14022458473
7d	28	243.670673337061
7d	28	252.357168101319
7d	28	209.984203509765
7d	28	190.297972486114
7d	28	236.394812752924
7d	28	218.035657395447
7d	28	240.958962008507
7d	28	249.313710975715
7d	28	211.633654213419
7d	28	202.102368901425
7d	28	244.909523359873
7d	28	211.523611025534
7d	28	211.692407348944
7d	28	215.749249791857
7d	28	218.248932663335
7d	28	190.015161611926
7d	28	220.584461011951
7d	28	211.054622909814
7d	28	226.341719517824
7d	28	193.085912683561
7d	28	209.633330416055
7d	28	192.470822167078
7d	28	246.380763480894
7d	28	215.71059298074
7d	28	192.612315911404
7d	28	216.092454699734
7d	28	213.104292923358
7d	28	225.966542933755
7d	28	230.300267434211
7d	28	222.830482334169
7d	28	269.799273715577
7d	28	235.45540296471
7d	28	178.588604573709
7d	28	201.466171606297
7d	28	206.598232601644
7d	28	219.720356634516
7d	28	226.869622150512
7d	28	264.168704887198
7d	28	208.502160974386
7d	28	230.0958182903
7d	28	192.428038152621
7d	28	226.367854889924
7d	28	200.694001807708
7d	28	144.499728893069
7d	28	190.643154732496
7d	28	203.392693646656
7d	28	232.219235528181
7d	28	218.430594585699
7d	28	243.78037335155
7d	28	253.917839655731
7d	28	260.252765805341
7d	28	211.012467128227
7d	28	267.015074261188
7d	28	217.485766105123
7d	28	224.709357211431
7d	28	219.830324674566
7d	28	228.49520488003
7d	28	208.014255048987
7d	28	199.363581619143
7d	28	257.573503572745
7d	28	259.829330409556
7d	28	208.475623122968
7d	28	237.320009266114
7d	28	247.09481025263
7d	28	210.779530746045
7d	28	180.207727559292
7d	28	217.835144231417
7d	28	233.431155250297
7d	28	235.084973436924
7d	28	222.0192559993
7d	28	206.916244640324
7d	28	215.163853784078
7d	28	215.798217312506
7d	28	224.422531380493
7d	28	222.664775852735
7d	28	195.81196980614
7d	28	214.659784063262
7d	28	202.668485568273
7d	28	199.306470220537
7d	28	180.109849809435
7d	28	203.841386032888
7d	28	152.966788037296
7d	28	219.149099492444
7d	28	187.275282632487
7d	28	188.52763048771
7d	28	196.199591142843
7d	28	189.283470038426
7d	28	180.700530128391
7d	28	193.09440121951
7d	28	185.616937072454
7d	28	177.908753857098
7d	28	157.831347614384
7d	28	186.83319705343
7d	28	193.420612908287
7d	28	205.982771524689
7d	28	207.489454641388
7d	28	176.493999857397
7d	28	189.186496671869
7d	28	185.099120187559
7d	28	179.215490824724
7d	28	192.384820562442
7d	28	212.37572250391
7d	28	224.943287289801
7d	28	215.532318858093
7d	28	204.861063775516
7d	28	184.638061549767
7d	28	267.236596339987
7d	28	198.112220781596
7d	28	182.273053146035
7d	28	208.676698192414
7d	28	247.383905610523
7d	28	219.665051227817
7d	28	212.826461535265
7d	28	173.743190925926
7d	28	173.222282077192
7d	28	185.935203440477
7d	28	211.290677977295
7d	28	156.364586808529
7d	28	159.375450956083
7d	28	134.413990443489
7d	28	211.996137982819
7d	28	205.604699521737
7d	28	187.725764832045
7d	28	182.661133949164
7d	28	198.522451021629
7d	28	194.211007155051
7d	28	190.153218416642
7d	28	216.34163821627
7d	28	198.311963348795
7d	28	189.592591414829
7d	28	180.70295739036
7d	28	191.228363228633
7d	28	282.461027427438
7d	28	177.136021837621
7d	28	157.44445600265
7d	28	153.90526388739
7d	28	150.573417787484
7d	28	155.979731551775
7d	28	184.380231978934
7d	28	201.53228966413
7d	28	188.591286321733
7d	28	171.274304085845
7d	28	187.312416495317
7d	28	189.023048865262
7d	28	165.392984383551
7d	28	160.402442024806
7d	28	182.807485611188
7d	28	181.854241794188
7d	28	183.040780191627
7d	28	168.514175450927
7d	28	171.559126238629
7d	28	174.501755423815
7d	28	161.423456681365
7d	28	176.185175156482
7d	28	164.243338813396
7d	28	188.352641816506
7d	28	168.852435581429
7d	28	168.443774347176
7d	28	177.589082844259
7d	28	176.616816561694
7d	28	160.676389324442
7d	28	132.507998344304
7d	28	122.765246491943
7d	28	125.677572943286
7d	28	139.301132380536
7d	28	124.312348441787
7d	28	109.392606366483
7d	28	101.150591860303
7d	28	137.23589473733
7d	20	94.4537718838334
7d	20	118.38298951437
7d	20	146.18849171456
7d	20	175.40200867165
7d	20	230.801317125074
7d	20	216.987768112931
7d	20	227.48493098627
7d	20	241.345026717777
7d	20	221.962201849926
7d	20	205.625568928496
7d	20	175.951919718078
7d	20	191.853323690906
7d	20	209.43110081017
7d	20	195.227621445309
7d	20	186.436902076206
7d	20	199.637883417575
7d	20	193.45004048399
7d	20	176.925216610177
7d	20	239.245473492788
7d	20	215.138650362998
7d	20	192.283153576699
7d	20	210.255208069532
7d	20	179.096501332591
7d	20	132.631059990702
7d	20	160.452223230654
7d	20	161.591047373314
7d	20	171.762999004899
7d	20	178.92433409014
7d	20	189.938416328714
7d	20	201.6525490325
7d	20	199.669954014329
7d	20	183.359831233117
7d	20	199.083451753954
7d	20	191.247474950269
7d	20	189.654102774992
7d	20	180.523759784398
7d	20	167.601950621463
7d	20	183.36669240585
7d	20	173.163312330816
7d	20	186.629979163488
7d	20	211.625936678208
7d	20	187.570969588764
7d	20	201.309142620293
7d	20	163.92195562303
7d	20	164.475276814272
7d	20	151.138046932603
7d	20	136.462466761861
7d	20	188.901274141121
7d	20	175.882253854474
7d	20	174.947907969462
7d	20	177.874914519607
7d	20	171.488257055609
7d	20	168.151262711337
7d	20	149.182786281756
7d	20	148.457115112178
7d	20	157.18865248029
7d	20	151.416871177948
7d	20	162.802291764304
7d	20	164.212698775755
7d	20	193.829879167218
7d	20	177.272885653077
7d	20	173.251002053814
7d	20	173.415270207511
7d	20	157.727106171056
7d	20	207.42188461611
7d	20	148.626870597733
7d	20	147.127892891282
7d	20	155.679099015181
7d	20	170.310336987218
7d	20	168.715549329346
7d	20	179.455259939539
7d	20	169.921859193679
7d	20	160.217867517655
7d	20	191.749537862354
7d	20	211.152928117883
7d	20	149.008386265922
7d	20	180.705002461678
7d	20	189.272721267429
7d	20	175.923354239954
7d	20	207.749103626764
7d	20	170.28002993102
7d	20	180.095862600281
7d	20	181.638220233466
7d	20	170.538331792894
7d	20	182.568203946676
7d	20	148.47871691961
7d	20	160.234448393381
7d	20	171.489479223955
7d	20	181.737196772273
7d	20	159.651503584117
7d	20	191.187741198058
7d	20	193.455884057386
7d	20	164.329974975577
7d	20	158.055516265636
7d	20	148.623574758627
7d	20	135.235317725363
7d	20	122.558063844664
7d	20	126.319892694217
7d	20	117.377098577917
7d	20	126.303368097227
7d	20	143.797473658799
7d	20	178.446900659977
7d	20	154.02324240621
7d	20	157.267750782283
7d	20	168.244700999952
7d	20	151.123015228301
7d	20	155.890521148321
7d	20	140.314793491935
7d	20	129.469845666879
7d	20	131.077356074098
7d	20	132.550272246921
7d	20	143.761590114566
7d	20	144.818371820904
7d	20	142.602376712109
7d	20	107.528111430594
7d	20	128.604756598561
7d	20	133.072043371985
7d	20	131.458020202104
7d	20	113.783135245399
7d	20	138.016891816845
7d	20	134.106662682164
7d	20	113.651101250984
7d	20	120.199981641109
7d	20	113.020848257717
7d	20	109.447660222964
7d	20	108.953269193391
7d	20	146.76502341083
7d	20	149.323327899491
7d	20	111.085394652928
7d	20	119.397999344603
7d	20	123.87064222233
7d	20	114.863883413202
7d	20	148.027468560938
7d	20	144.208947738219
7d	20	157.247397600711
