# Supplementary material for: Auxin‐dependent regulation of cell division rates governs root thermomorphogenesis
Source: EMBO J. 2023 Apr 18;42(11):e111926. doi: 10.15252/embj.2022111926 (PMC10233379; doi:10.15252/embj.2022111926)
Supplement: Supplementary file 2 — Source Data for Expanded View [file EMBJ-42-e111926-s001.zip › FigureEV3/FigureEV3F/root_length_e2f_mutants.csv]

root number	genotype	temperature	LengthMM
1	Col.0	20c	20.98632109
2	Col.0	20c	27.46580274
3	Col.0	20c	27.24982001
4	Col.0	20c	25.84593233
5	Col.0	20c	20.62634989
6	Col.0	20c	18.6825054
7	Col.0	20c	25.0899928
8	Col.0	20c	19.51043916
9	Col.0	20c	24.29805616
10	Col.0	20c	24.550036
11	Col.0	20c	27.78977682
12	Col.0	20c	19.83441325
13	Col.0	20c	25.48596112
14	Col.0	20c	22.4262059
15	Col.0	20c	20.15838733
16	Col.0	20c	27.03383729
17	Col.0	20c	22.78617711
18	Col.0	20c	17.85457163
19	Col.0	20c	19.76241901
1	e2fabc	20c	24.19006479
2	e2fabc	20c	27.42980562
3	e2fabc	20c	24.83801296
4	e2fabc	20c	14.21886249
5	e2fabc	20c	28.79769618
6	e2fabc	20c	16.59467243
7	e2fabc	20c	21.85025198
8	e2fabc	20c	28.8336933
9	e2fabc	20c	25.80993521
10	e2fabc	20c	22.64218862
11	e2fabc	20c	24.98200144
12	e2fabc	20c	18.25053996
13	e2fabc	20c	16.91864651
14	e2fabc	20c	20.44636429
15	e2fabc	20c	12.16702664
16	e2fabc	20c	13.21094312
17	e2fabc	20c	26.16990641
18	e2fabc	20c	23.47012239
19	e2fabc	20c	23.39812815
1	Col.0	28c	60.1511879
2	Col.0	28c	40.49676026
3	Col.0	28c	52.95176386
4	Col.0	28c	59.50323974
5	Col.0	28c	66.59467243
6	Col.0	28c	60.79913607
7	Col.0	28c	65.26277898
8	Col.0	28c	54.13966883
9	Col.0	28c	44.70842333
10	Col.0	28c	59.57523398
11	Col.0	28c	53.45572354
12	Col.0	28c	58.81929446
13	Col.0	28c	59.14326854
14	Col.0	28c	56.11951044
15	Col.0	28c	44.74442045
16	Col.0	28c	59.4312455
17	Col.0	28c	50
18	Col.0	28c	48.12814975
19	Col.0	28c	48.84809215
20	Col.0	28c	54.03167747
1	e2fabc	28c	40.71274298
2	e2fabc	28c	38.91288697
3	e2fabc	28c	27.06983441
4	e2fabc	28c	34.44924406
5	e2fabc	28c	31.28149748
6	e2fabc	28c	49.49604032
7	e2fabc	28c	19.94240461
8	e2fabc	28c	33.40532757
9	e2fabc	28c	32.72138229
10	e2fabc	28c	48.92008639
11	e2fabc	28c	45.53635709
12	e2fabc	28c	50.28797696
13	e2fabc	28c	53.16774658
14	e2fabc	28c	37.3650108
15	e2fabc	28c	47.94816415
16	e2fabc	28c	39.59683225
17	e2fabc	28c	20.66234701
18	e2fabc	28c	52.01583873
19	e2fabc	28c	58.56731461
20	e2fabc	28c	46.32829374
21	e2fabc	28c	18.39452844
1	Col.0	20c	24.26657008
2	Col.0	20c	24.77363274
3	Col.0	20c	26.36725824
4	Col.0	20c	26.94675842
5	Col.0	20c	29.7718218
6	Col.0	20c	26.91053966
7	Col.0	20c	27.27272727
8	Col.0	20c	22.81781963
9	Col.0	20c	25.82397682
10	Col.0	20c	26.51213329
11	Col.0	20c	20.68091271
12	Col.0	20c	18.7250996
13	Col.0	20c	24.37522637
14	Col.0	20c	24.37522637
15	Col.0	20c	31.54654111
16	Col.0	20c	22.81781963
17	Col.0	20c	27.9971025
18	Col.0	20c	32.85041652
19	Col.0	20c	29.22854038
20	Col.0	20c	24.26657008
1	e2fab	20c	27.0554147
2	e2fab	20c	21.62260051
3	e2fab	20c	22.12966317
4	e2fab	20c	20.68091271
5	e2fab	20c	11.30025353
6	e2fab	20c	18.50778703
7	e2fab	20c	14.52372329
8	e2fab	20c	19.55813111
9	e2fab	20c	18.58022456
10	e2fab	20c	13.43716045
11	e2fab	20c	15.28431728
12	e2fab	20c	33.35747917
13	e2fab	20c	24.26657008
14	e2fab	20c	19.63056863
15	e2fab	20c	19.30459978
16	e2fab	20c	10.8656284
17	e2fab	20c	12.02462876
18	e2fab	20c	10.35856574
19	e2fab	20c	21.51394422
20	e2fab	20c	17.602318
21	e2fab	20c	17.63853676
22	e2fab	20c	19.92031873
1	Col.0	28c	65.59217675
2	Col.0	28c	58.81926838
3	Col.0	28c	66.78739587
4	Col.0	28c	65.19377037
5	Col.0	28c	68.67077146
6	Col.0	28c	62.69467584
7	Col.0	28c	63.60014488
8	Col.0	28c	54.36436074
9	Col.0	28c	63.60014488
10	Col.0	28c	58.78304962
11	Col.0	28c	61.608113
12	Col.0	28c	61.13726911
13	Col.0	28c	62.36870699
14	Col.0	28c	57.18942412
15	Col.0	28c	62.91198841
16	Col.0	28c	60.63020645
1	e2fab	28c	36.61716769
2	e2fab	28c	35.6754799
3	e2fab	28c	28.86635277
4	e2fab	28c	27.16407099
5	e2fab	28c	25.86019558
6	e2fab	28c	35.38572981
7	e2fab	28c	36.7982615
8	e2fab	28c	41.18073162
9	e2fab	28c	36.11010503
10	e2fab	28c	36.47229265
11	e2fab	28c	56.6461427
1	e2fb	20c	27.06053975
2	e2fb	20c	27.13347921
3	e2fb	20c	31.69219548
4	e2fb	20c	21.88183807
5	e2fb	20c	21.73595915
6	e2fb	20c	29.39460248
7	e2fb	20c	27.2428884
8	e2fb	20c	29.75929978
9	e2fb	20c	32.2027717
10	e2fb	20c	30.16046681
11	e2fb	20c	22.3924143
12	e2fb	20c	21.88183807
13	e2fb	20c	30.85339168
14	e2fb	20c	24.87235594
15	e2fb	20c	17.10430343
16	e2fb	20c	22.50182349
17	e2fb	20c	29.57695113
18	e2fb	20c	25.52881109
19	e2fb	20c	29.21225383
1	e2fa.2	20c	19.69365427
2	e2fa.2	20c	15.75492341
3	e2fa.2	20c	19.98541211
4	e2fa.2	20c	23.23121809
5	e2fa.2	20c	16.55725748
6	e2fa.2	20c	23.30415755
7	e2fa.2	20c	13.01969365
8	e2fa.2	20c	14.98905908
9	e2fa.2	20c	22.28300511
10	e2fa.2	20c	20.49598833
11	e2fa.2	20c	18.23486506
12	e2fa.2	20c	12.69146608
13	e2fa.2	20c	21.5536105
14	e2fa.2	20c	25.56528082
15	e2fa.2	20c	13.85849745
16	e2fa.2	20c	22.17359592
17	e2fa.2	20c	24.76294675
18	e2fa.2	20c	20.71480671
19	e2fa.2	20c	21.88183807
20	e2fa.2	20c	22.31947484
21	e2fa.2	20c	18.81838074
1	e2fc.1	20c	20.93362509
2	e2fc.1	20c	21.15244347
3	e2fc.1	20c	25.30999271
4	e2fc.1	20c	23.04886944
5	e2fc.1	20c	19.25601751
6	e2fc.1	20c	21.15244347
7	e2fc.1	20c	23.77826404
8	e2fc.1	20c	14.11378556
9	e2fc.1	20c	23.01239971
10	e2fc.1	20c	27.38876732
11	e2fc.1	20c	22.02771699
12	e2fc.1	20c	16.84901532
13	e2fc.1	20c	26.25820569
14	e2fc.1	20c	24.87235594
15	e2fc.1	20c	25.49234136
16	e2fc.1	20c	24.25237053
17	e2fc.1	20c	25.82056893
18	e2fc.1	20c	24.5805981
19	e2fc.1	20c	18.8913202
20	e2fc.1	20c	22.57476295
21	e2fc.1	20c	26.47702407
1	e2fb	28c	50.94821298
2	e2fb	28c	45.84245077
3	e2fb	28c	37.92851933
4	e2fb	28c	52.91757841
5	e2fb	28c	48.5412108
6	e2fb	28c	50.7293946
7	e2fb	28c	52.15171408
8	e2fb	28c	53.71991247
9	e2fb	28c	52.26112327
10	e2fb	28c	52.40700219
11	e2fb	28c	52.18818381
12	e2fb	28c	54.92341357
13	e2fb	28c	56.85630926
14	e2fb	28c	57.00218818
15	e2fb	28c	50.76586433
16	e2fb	28c	53.06345733
1	e2fa.2	28c	58.42450766
2	e2fa.2	28c	58.31509847
3	e2fa.2	28c	55.06929249
4	e2fa.2	28c	50.21881838
5	e2fa.2	28c	56.49161196
6	e2fa.2	28c	50.83880379
7	e2fa.2	28c	61.63384391
8	e2fa.2	28c	57.9868709
9	e2fa.2	28c	61.30561634
10	e2fa.2	28c	58.49744712
11	e2fa.2	28c	49.30707513
12	e2fa.2	28c	58.7162655
13	e2fa.2	28c	59.26331145
14	e2fa.2	28c	55.3245806
15	e2fa.2	28c	55.6892779
16	e2fa.2	28c	56.92924872
17	e2fa.2	28c	54.44930708
18	e2fa.2	28c	51.85995624
1	e2fc.1	28c	60.06564551
2	e2fc.1	28c	47.73887673
3	e2fc.1	28c	60.57622174
4	e2fc.1	28c	59.95623632
5	e2fc.1	28c	57.18453683
6	e2fc.1	28c	56.96571845
7	e2fc.1	28c	60.02917578
8	e2fc.1	28c	37.8920496
9	e2fc.1	28c	54.37636761
10	e2fc.1	28c	31.87454413
11	e2fc.1	28c	55.65280817
12	e2fc.1	28c	54.08460977
13	e2fc.1	28c	52.84463895
14	e2fc.1	28c	60.6491612
15	e2fc.1	28c	63.2020423
16	e2fc.1	28c	66.92195478
17	e2fc.1	28c	56.74690007
