# Supplementary material for: Auxin‐dependent regulation of cell division rates governs root thermomorphogenesis
Source: EMBO J. 2023 Apr 18;42(11):e111926. doi: 10.15252/embj.2022111926 (PMC10233379; doi:10.15252/embj.2022111926)
Supplement: Supplementary file 2 — Source Data for Expanded View [file EMBJ-42-e111926-s001.zip › FigureEV3/FigureEV3A/embryo_hypocotyl_cell_number.csv]

days	temperature	cell_number
0d	na	22
0d	na	23
0d	na	23
0d	na	21
0d	na	18
0d	na	24
0d	na	23
0d	na	26
0d	na	26
0d	na	25
0d	na	26
0d	na	26
0d	na	26
0d	na	26
0d	na	19
0d	na	24
0d	na	23
0d	na	22
0d	na	26
0d	na	26
0d	na	24
0d	na	18
0d	na	26
0d	na	21
0d	na	21
0d	na	26
0d	na	24
0d	na	23
0d	na	26
0d	na	26
7d	20	26
7d	20	26
7d	20	25
7d	20	26
7d	20	26
7d	20	26
7d	20	26
7d	20	19
7d	20	24
7d	20	23
7d	20	22
7d	20	23
7d	20	26
7d	20	24
7d	20	18
7d	20	26
7d	20	21
7d	20	21
7d	20	23
7d	20	24
7d	20	23
7d	20	25
7d	20	25
7d	28	27
7d	28	30
7d	28	28
7d	28	35
7d	28	27
7d	28	28
7d	28	26
