# Supplementary material for: Auxin‐dependent regulation of cell division rates governs root thermomorphogenesis
Source: EMBO J. 2023 Apr 18;42(11):e111926. doi: 10.15252/embj.2022111926 (PMC10233379; doi:10.15252/embj.2022111926)
Supplement: Supplementary file 2 — Source Data for Expanded View [file EMBJ-42-e111926-s001.zip › FigureEV4/FigureEV4B/hypocotyl_length_NPA_application_petioles.csv]

seedling number	treatment	temperature	LengthMM
1	mock	20c	1.368821293
2	mock	20c	1.825095057
3	mock	20c	1.673003802
4	mock	20c	1.558935361
5	mock	20c	1.825095057
6	mock	20c	1.558935361
7	mock	20c	2.205323194
8	mock	20c	1.064638783
1	mock	20c	1.711026616
2	mock	20c	2.091254753
3	mock	20c	1.558935361
4	mock	20c	2.015209125
5	mock	20c	1.939163498
6	mock	20c	1.673003802
7	mock	20c	2.243346008
1	0.5mMNPA	20c	1.368821293
2	0.5mMNPA	20c	1.558935361
3	0.5mMNPA	20c	1.673003802
4	0.5mMNPA	20c	1.178707224
5	0.5mMNPA	20c	1.140684411
6	0.5mMNPA	20c	1.330798479
7	0.5mMNPA	20c	1.216730038
8	0.5mMNPA	20c	0.988593156
1	0.5mMNPA	20c	1.02661597
2	0.5mMNPA	20c	0.950570342
3	0.5mMNPA	20c	1.330798479
4	0.5mMNPA	20c	1.140684411
5	0.5mMNPA	20c	2.129277567
6	0.5mMNPA	20c	1.673003802
7	0.5mMNPA	20c	1.102661597
8	0.5mMNPA	20c	1.216730038
1	mock	s28c	1.939163498
2	mock	s28c	2.585551331
3	mock	s28c	3.079847909
4	mock	s28c	2.585551331
5	mock	s28c	2.205323194
6	mock	s28c	2.585551331
7	mock	s28c	2.281368821
8	mock	s28c	2.281368821
1	mock	s28c	1.825095057
2	mock	s28c	2.091254753
3	mock	s28c	2.357414449
4	mock	s28c	2.623574144
5	mock	s28c	2.395437262
6	mock	s28c	2.16730038
7	mock	s28c	2.47148289
8	mock	s28c	2.395437262
1	0.5mMNPA	s28c	1.558935361
2	0.5mMNPA	s28c	1.140684411
3	0.5mMNPA	s28c	0.988593156
4	0.5mMNPA	s28c	0.950570342
5	0.5mMNPA	s28c	2.16730038
6	0.5mMNPA	s28c	1.520912548
7	0.5mMNPA	s28c	1.406844106
8	0.5mMNPA	s28c	0.798479087
1	0.5mMNPA	s28c	1.825095057
2	0.5mMNPA	s28c	1.102661597
3	0.5mMNPA	s28c	1.02661597
4	0.5mMNPA	s28c	1.330798479
5	0.5mMNPA	s28c	1.406844106
6	0.5mMNPA	s28c	0.836501901
7	0.5mMNPA	s28c	1.787072243
