# Supplementary material for: Auxin‐dependent regulation of cell division rates governs root thermomorphogenesis
Source: EMBO J. 2023 Apr 18;42(11):e111926. doi: 10.15252/embj.2022111926 (PMC10233379; doi:10.15252/embj.2022111926)
Supplement: Supplementary file 2 — Source Data for Expanded View [file EMBJ-42-e111926-s001.zip › FigureEV4/FigureEV4A/root_length_auxin_mutants.csv]

root number	genotype	temperature	LengthMM
1	Col.0	20c	17.35959154
2	Col.0	20c	18.23486506
3	Col.0	20c	25.38293217
4	Col.0	20c	27.2428884
5	Col.0	20c	23.74179431
6	Col.0	20c	19.62071481
7	Col.0	20c	31.94748359
8	Col.0	20c	30.48869438
9	Col.0	20c	19.40189643
10	Col.0	20c	27.93581327
11	Col.0	20c	28.73814734
12	Col.0	20c	24.98176513
13	Col.0	20c	25.20058352
14	Col.0	20c	18.19839533
15	Col.0	20c	29.75929978
16	Col.0	20c	31.40043764
17	Col.0	20c	20.31363968
18	Col.0	20c	26.76878191
19	Col.0	20c	23.59591539
20	Col.0	20c	23.59591539
21	Col.0	20c	25.96644785
22	Col.0	20c	27.38876732
23	Col.0	20c	24.43471918
1	axr2.1	20c	4.741064916
2	axr2.1	20c	3.501094092
3	axr2.1	20c	4.303428155
4	axr2.1	20c	5.433989788
5	axr2.1	20c	8.643326039
6	axr2.1	20c	12.03501094
7	axr2.1	20c	11.30561634
8	axr2.1	20c	14.33260394
9	axr2.1	20c	3.501094092
10	axr2.1	20c	5.142231947
11	axr2.1	20c	12.07148067
12	axr2.1	20c	5.105762217
1	tir1.1_afb2.3	20c	14.11378556
2	tir1.1_afb2.3	20c	16.01021152
3	tir1.1_afb2.3	20c	8.132749818
4	tir1.1_afb2.3	20c	21.29832239
5	tir1.1_afb2.3	20c	11.7432531
6	tir1.1_afb2.3	20c	14.95258935
7	tir1.1_afb2.3	20c	12.36323851
8	tir1.1_afb2.3	20c	10.72210066
9	tir1.1_afb2.3	20c	11.88913202
10	tir1.1_afb2.3	20c	21.95477753
11	tir1.1_afb2.3	20c	19.43836616
12	tir1.1_afb2.3	20c	19.76659373
13	tir1.1_afb2.3	20c	13.93143691
14	tir1.1_afb2.3	20c	12.43617797
15	tir1.1_afb2.3	20c	18.70897155
16	tir1.1_afb2.3	20c	13.93143691
17	tir1.1_afb2.3	20c	10.75857039
18	tir1.1_afb2.3	20c	14.55142232
19	tir1.1_afb2.3	20c	14.25966448
20	tir1.1_afb2.3	20c	14.66083151
1	yucQ	20c	20.97009482
2	yucQ	20c	25.09117433
3	yucQ	20c	26.62290299
4	yucQ	20c	19.76659373
5	yucQ	20c	25.89350839
6	yucQ	20c	19.58424508
7	yucQ	20c	9.445660102
8	yucQ	20c	12.36323851
9	yucQ	20c	12.69146608
10	yucQ	20c	23.23121809
11	yucQ	20c	12.94675419
12	yucQ	20c	9.700948213
13	yucQ	20c	14.33260394
1	wei8.1_tar1.1	20c	9.757023538
2	wei8.1_tar1.1	20c	12.60440395
3	wei8.1_tar1.1	20c	17.1602126
4	wei8.1_tar1.1	20c	10.85801063
5	wei8.1_tar1.1	20c	8.580106302
6	wei8.1_tar1.1	20c	4.745634017
7	wei8.1_tar1.1	20c	6.833712984
8	wei8.1_tar1.1	20c	9.187547456
9	wei8.1_tar1.1	20c	6.9476082
10	wei8.1_tar1.1	20c	10.55429005
11	wei8.1_tar1.1	20c	19.29248724
12	wei8.1_tar1.1	20c	6.856309263
13	wei8.1_tar1.1	20c	6.272793581
14	wei8.1_tar1.1	20c	21.22538293
15	wei8.1_tar1.1	20c	10.53975201
16	wei8.1_tar1.1	20c	18.30780452
17	wei8.1_tar1.1	20c	16.92195478
18	wei8.1_tar1.1	20c	11.99854121
1	axr5.1	20c	12.87381473
2	axr5.1	20c	9.919766594
3	axr5.1	20c	19.18307805
4	axr5.1	20c	22.02771699
5	axr5.1	20c	14.62436178
6	axr5.1	20c	10.21152443
7	axr5.1	20c	24.47118891
8	axr5.1	20c	19.00072939
9	axr5.1	20c	24.36177972
10	axr5.1	20c	25.96644785
11	axr5.1	20c	22.3924143
12	axr5.1	20c	23.04886944
13	axr5.1	20c	21.5536105
14	axr5.1	20c	26.58643326
15	axr5.1	20c	20.38657914
16	axr5.1	20c	16.95842451
17	axr5.1	20c	19.65718454
1	Col.0	28c	47.92122538
2	Col.0	28c	58.16921955
3	Col.0	28c	55.25164114
4	Col.0	28c	49.81765135
5	Col.0	28c	48.83296864
6	Col.0	28c	50.43763676
7	Col.0	28c	49.74471189
8	Col.0	28c	63.53026988
9	Col.0	28c	49.16119621
10	Col.0	28c	53.93873085
11	Col.0	28c	58.02334063
12	Col.0	28c	61.34208607
13	Col.0	28c	53.09992706
14	Col.0	28c	58.02334063
15	Col.0	28c	55.76221736
16	Col.0	28c	67.10430343
17	Col.0	28c	58.20568928
1	axr5.1	28c	37.19912473
2	axr5.1	28c	21.84536834
3	axr5.1	28c	29.35813275
4	axr5.1	28c	44.85776805
5	axr5.1	28c	34.97447119
6	axr5.1	28c	40.73668855
7	axr5.1	28c	39.27789934
8	axr5.1	28c	32.49452954
9	axr5.1	28c	46.35302699
10	axr5.1	28c	40.88256747
11	axr5.1	28c	41.13785558
12	axr5.1	28c	49.48942378
13	axr5.1	28c	49.16119621
14	axr5.1	28c	47.92122538
1	tir1.1_afb2.3	28c	19.54777535
2	tir1.1_afb2.3	28c	26.22173596
3	tir1.1_afb2.3	28c	48.61415026
4	tir1.1_afb2.3	28c	49.19766594
5	tir1.1_afb2.3	28c	51.13056163
6	tir1.1_afb2.3	28c	50.07293946
7	tir1.1_afb2.3	28c	37.23559446
8	tir1.1_afb2.3	28c	34.09919767
9	tir1.1_afb2.3	28c	47.702407
10	tir1.1_afb2.3	28c	53.13639679
11	tir1.1_afb2.3	28c	37.45441284
12	tir1.1_afb2.3	28c	39.09555069
13	tir1.1_afb2.3	28c	31.58278629
14	tir1.1_afb2.3	28c	53.7563822
15	tir1.1_afb2.3	28c	30.269876
16	tir1.1_afb2.3	28c	40.44493071
17	tir1.1_afb2.3	28c	45.58716265
18	tir1.1_afb2.3	28c	46.42596645
19	tir1.1_afb2.3	28c	24.9452954
1	yucQ	28c	18.34427425
2	yucQ	28c	19.3654267
3	yucQ	28c	32.567469
4	yucQ	28c	27.78993435
5	yucQ	28c	25.4194019
6	yucQ	28c	31.43690737
7	yucQ	28c	23.74179431
8	yucQ	28c	11.67031364
9	yucQ	28c	37.81911014
10	yucQ	28c	20.35010941
11	yucQ	28c	24.69000729
12	yucQ	28c	17.03136397
1	wei8.1_tar1.1	28c	22.7571116
2	wei8.1_tar1.1	28c	21.59008023
3	wei8.1_tar1.1	28c	49.08825675
4	wei8.1_tar1.1	28c	41.50255288
5	wei8.1_tar1.1	28c	28.15463166
6	wei8.1_tar1.1	28c	29.64989059
7	wei8.1_tar1.1	28c	24.47118891
8	wei8.1_tar1.1	28c	32.34865062
9	wei8.1_tar1.1	28c	56.92924872
10	wei8.1_tar1.1	28c	21.04303428
11	wei8.1_tar1.1	28c	21.66301969
12	wei8.1_tar1.1	28c	29.46754194
13	wei8.1_tar1.1	28c	49.23413567
14	wei8.1_tar1.1	28c	30.18223235
15	wei8.1_tar1.1	28c	20.00759301
16	wei8.1_tar1.1	28c	47.45634017
1	axr2.1	28c	26.98760029
2	axr2.1	28c	4.814004376
3	axr2.1	28c	13.49380015
4	axr2.1	28c	25.12764406
5	axr2.1	28c	12.65499635
6	axr2.1	28c	19.40189643
7	axr2.1	28c	19.32895697
8	axr2.1	28c	8.7162655
			30.18223235
			20.00759301
			47.45634017
