# Supplementary material for: Auxin‐dependent regulation of cell division rates governs root thermomorphogenesis
Source: EMBO J. 2023 Apr 18;42(11):e111926. doi: 10.15252/embj.2022111926 (PMC10233379; doi:10.15252/embj.2022111926)
Supplement: Supplementary file 2 — Source Data for Expanded View [file EMBJ-42-e111926-s001.zip › FigureEV5/EV5B/meristem_cell_number_pin_mutants.csv]

root number	genotype	temperature	Meristem.cell.number
1	pin1.1	20c	33
2	pin1.1	20c	24
3	pin1.1	20c	19
4	pin1.1	20c	15
5	pin1.1	20c	32
6	pin1.1	20c	22
7	pin1.1	20c	29
8	pin1.1	20c	19
9	pin1.1	20c	24
10	pin1.1	20c	25
11	pin1.1	20c	22
1	pin1.1	28c	21
2	pin1.1	28c	18
3	pin1.1	28c	34
4	pin1.1	28c	19
5	pin1.1	28c	17
6	pin1.1	28c	14
7	pin1.1	28c	24
8	pin1.1	28c	10
9	pin1.1	28c	35
10	pin1.1	28c	23
11	pin1.1	28c	26
12	pin1.1	28c	17
13	pin1.1	28c	20
14	pin1.1	28c	36
1	pin4.2	20c	31
2	pin4.2	20c	31
3	pin4.2	20c	25
4	pin4.2	20c	29
5	pin4.2	20c	34
6	pin4.2	20c	30
7	pin4.2	20c	32
8	pin4.2	20c	26
9	pin4.2	20c	26
10	pin4.2	20c	33
11	pin4.2	20c	29
12	pin4.2	20c	31
1	pin4.2	28c	38
2	pin4.2	28c	42
3	pin4.2	28c	35
4	pin4.2	28c	40
5	pin4.2	28c	35
6	pin4.2	28c	45
7	pin4.2	28c	33
8	pin4.2	28c	33
9	pin4.2	28c	36
10	pin4.2	28c	37
11	pin4.2	28c	39
1	Col.0	20c	26
2	Col.0	20c	30
3	Col.0	20c	27
4	Col.0	20c	23
5	Col.0	20c	25
6	Col.0	20c	31
7	Col.0	20c	28
8	Col.0	20c	27
9	Col.0	20c	26
10	Col.0	20c	24
11	Col.0	20c	27
12	Col.0	20c	30
1	Col.0	28c	29
2	Col.0	28c	29
3	Col.0	28c	28
4	Col.0	28c	23
5	Col.0	28c	26
6	Col.0	28c	24
7	Col.0	28c	25
8	Col.0	28c	34
9	Col.0	28c	19
10	Col.0	28c	27
11	Col.0	28c	24
12	Col.0	28c	23
1	eir1.1	20c	20
2	eir1.1	20c	23
3	eir1.1	20c	24
4	eir1.1	20c	19
5	eir1.1	20c	30
6	eir1.1	20c	27
7	eir1.1	20c	22
8	eir1.1	20c	26
9	eir1.1	20c	23
10	eir1.1	20c	18
1	eir1.1	28c	25
2	eir1.1	28c	23
3	eir1.1	28c	27
4	eir1.1	28c	29
5	eir1.1	28c	25
6	eir1.1	28c	22
7	eir1.1	28c	27
8	eir1.1	28c	27
9	eir1.1	28c	26
10	eir1.1	28c	20
