# Supplementary material for: Auxin‐dependent regulation of cell division rates governs root thermomorphogenesis
Source: EMBO J. 2023 Apr 18;42(11):e111926. doi: 10.15252/embj.2022111926 (PMC10233379; doi:10.15252/embj.2022111926)
Supplement: Supplementary file 2 — Source Data for Expanded View [file EMBJ-42-e111926-s001.zip › FigureEV5/EV5E/PIN1-GFP_quant_root_microscopy.csv]

root number	genotype	temperature	mean grey value
1	PIN1_GFP	20c	9.229
2	PIN1_GFP	20c	9.774
3	PIN1_GFP	20c	6.488
1	PIN1_GFP	4h28c	0.409
2	PIN1_GFP	4h28c	0.228
3	PIN1_GFP	4h28c	0.562
1	PIN1_GFP	28c	9.009
2	PIN1_GFP	28c	9.904
3	PIN1_GFP	28c	11.231
