# Supplementary material for: Auxin‐dependent regulation of cell division rates governs root thermomorphogenesis
Source: EMBO J. 2023 Apr 18;42(11):e111926. doi: 10.15252/embj.2022111926 (PMC10233379; doi:10.15252/embj.2022111926)
Supplement: Supplementary file 2 — Source Data for Expanded View [file EMBJ-42-e111926-s001.zip › FigureEV5/EV5D/root_length_pin4_grafting.csv]

scion.genotype	rootstock.genotype	temperature	root.growth
WT	WT	20	28.127
WT	WT	20	27.856999999999996
WT	WT	20	33.063
WT	WT	20	30.139000000000003
WT	WT	20	32.113
WT	WT	20	31.704000000000004
WT	WT	20	29.455000000000002
WT	WT	20	29.760999999999996
WT	WT	20	22.973000000000003
WT	WT	20	29.198999999999998
WT	WT	20	31.448999999999998
WT	WT	20	28.461
WT	WT	20	28.405
WT	WT	20	28.703
WT	WT	20	31.73
WT	WT	20	30.789000000000005
WT	WT	20	23.146
WT	WT	20	24.769000000000002
WT	WT	20	27.994999999999997
WT	WT	20	30.542
WT	pin4	20	27.620999999999995
WT	pin4	20	17.207
WT	pin4	20	24.507
WT	pin4	20	25.945999999999998
WT	pin4	20	16.348
WT	pin4	20	24.006
WT	pin4	20	24.472
WT	pin4	20	33.335
WT	pin4	20	30.031999999999996
WT	pin4	20	29.322
WT	pin4	20	28.499
WT	pin4	20	27.584000000000003
WT	pin4	20	32.092
WT	pin4	20	30.708000000000002
WT	pin4	20	34.016
WT	pin4	20	30.997
WT	pin4	20	30.467999999999996
WT	pin4	20	32
WT	pin4	20	33.922
WT	pin4	20	28.152
WT	pin4	20	26.166
pin4	WT	20	31.335
pin4	WT	20	25.980999999999998
pin4	WT	20	30.674
pin4	WT	20	25.566000000000003
pin4	WT	20	24.576
pin4	WT	20	28.231
pin4	WT	20	27.951000000000004
pin4	WT	20	31.364
pin4	WT	20	27.417
pin4	WT	20	28.144000000000002
pin4	WT	20	30.172000000000004
pin4	WT	20	27.879999999999995
pin4	WT	20	24.949
pin4	WT	20	27.564
pin4	WT	20	29.014
pin4	WT	20	32.598
pin4	WT	20	28.928000000000004
pin4	WT	20	25.204000000000004
pin4	WT	20	29.235999999999997
pin4	WT	20	28.400999999999996
pin4	WT	20	30.415
pin4	WT	20	25.934
pin4	WT	20	27.246
pin4	pin4	20	21.118000000000002
pin4	pin4	20	30.983
pin4	pin4	20	26.759999999999998
pin4	pin4	20	28.205999999999996
pin4	pin4	20	28.619000000000003
pin4	pin4	20	31.565
pin4	pin4	20	27.483
pin4	pin4	20	29.455
pin4	pin4	20	28.520999999999997
pin4	pin4	20	25.689999999999998
pin4	pin4	20	18.993999999999996
pin4	pin4	20	29.099000000000004
pin4	pin4	20	25.380999999999997
pin4	pin4	20	29.898000000000003
pin4	pin4	20	27.159000000000002
pin4	pin4	20	31.837
pin4	pin4	20	17.507
pin4	pin4	20	24.831999999999997
pin4	pin4	20	23.662
WT	WT	28	41.05800000000001
WT	WT	28	43.34100000000001
WT	WT	28	39.571
WT	WT	28	43.882000000000005
WT	WT	28	41.949
WT	WT	28	34.04899999999999
WT	WT	28	37.411
WT	WT	28	41.458
WT	WT	28	34.54
WT	WT	28	25.143
WT	pin4	28	47.916999999999994
WT	pin4	28	56.209999999999994
WT	pin4	28	40.16199999999999
WT	pin4	28	48.254999999999995
WT	pin4	28	47.325
WT	pin4	28	52.80900000000001
WT	pin4	28	49.895
WT	pin4	28	47.161
WT	pin4	28	46.598
WT	pin4	28	42.971
WT	pin4	28	47.144
pin4	WT	28	39.656000000000006
pin4	WT	28	41.94
pin4	WT	28	37.316
pin4	WT	28	36.574
pin4	WT	28	35.992999999999995
pin4	WT	28	37.597
pin4	WT	28	41.833999999999996
pin4	WT	28	35.42
pin4	WT	28	42.737
pin4	WT	28	41.988
pin4	WT	28	37.359
pin4	WT	28	44.573
pin4	WT	28	47.434
pin4	WT	28	30.000999999999998
pin4	WT	28	42.345
pin4	WT	28	40.34
pin4	WT	28	40.867
pin4	WT	28	26.254
pin4	WT	28	35.631
pin4	pin4	28	56.486000000000004
pin4	pin4	28	47.675999999999995
pin4	pin4	28	49.206
pin4	pin4	28	46.69200000000001
pin4	pin4	28	48.894
pin4	pin4	28	51.295
pin4	pin4	28	49.958
pin4	pin4	28	35.002
