# Supplementary material for: Auxin‐dependent regulation of cell division rates governs root thermomorphogenesis
Source: EMBO J. 2023 Apr 18;42(11):e111926. doi: 10.15252/embj.2022111926 (PMC10233379; doi:10.15252/embj.2022111926)
Supplement: Supplementary file 2 — Source Data for Expanded View [file EMBJ-42-e111926-s001.zip › FigureEV5/EV5C/root_length_pin1_grafting.csv]

scion.genotype	rootstock.genotype	temperature	root.growth
WT	WT	20	31.952
WT	WT	20	29.166
WT	WT	20	27.712
WT	WT	20	25.514
WT	WT	20	28.144
WT	WT	20	25.855
WT	WT	20	24.472
WT	WT	20	30.374
WT	WT	20	24.116
WT	WT	20	24.152
WT	WT	20	22.759
WT	WT	20	23.831
WT	WT	20	36.182
WT	WT	20	27.761
WT	WT	20	20.993
WT	WT	20	21.686
WT	WT	20	30.186
WT	WT	20	21.116
WT	WT	20	14.883
WT	WT	20	26.821
WT	WT	20	18.438
WT	pin1	20	10.034
WT	pin1	20	11.122
WT	pin1	20	7.889
WT	pin1	20	9.189
WT	pin1	20	12.075
WT	pin1	20	17.175
WT	pin1	20	15.072
WT	pin1	20	15.684
WT	pin1	20	7.471
WT	pin1	20	12.456
WT	pin1	20	19.549
WT	pin1	20	11.813
WT	pin1	20	8.691
WT	pin1	20	16.206
WT	pin1	20	17.175
WT	pin1	20	11.439
WT	pin1	20	8.765
WT	pin1	20	9.977
WT	pin1	20	13.555
WT	pin1	20	12.047
WT	pin1	20	18.796
WT	pin1	20	14.901
WT	pin1	20	14.35
WT	pin1	20	16.562
WT	pin1	20	12.887
pin1	WT	20	28.335
pin1	WT	20	26.112
pin1	WT	20	15.306
pin1	WT	20	8.944
pin1	WT	20	19.266
pin1	WT	20	29.174
pin1	WT	20	31.844
pin1	WT	20	28.679
pin1	WT	20	20.186
pin1	WT	20	18.872
pin1	WT	20	30.035
pin1	WT	20	14.856
pin1	WT	20	17.086
pin1	WT	20	17.501
pin1	WT	20	11.843
pin1	WT	20	14.594
pin1	WT	20	25.895
pin1	WT	20	15.393
pin1	WT	20	24.078
pin1	WT	20	16.938
pin1	pin1	20	10.98
pin1	pin1	20	13.481
pin1	pin1	20	15.633
pin1	pin1	20	23.163
pin1	pin1	20	15.244
pin1	pin1	20	14.881
pin1	pin1	20	17.099
pin1	pin1	20	10.65
pin1	pin1	20	14.597
pin1	pin1	20	23.111
pin1	pin1	20	21.269
pin1	pin1	20	17.012
pin1	pin1	20	11.807
pin1	pin1	20	12.7
pin1	pin1	20	14.318
pin1	pin1	20	9.435
pin1	pin1	20	11.535
pin1	pin1	20	17.727
pin1	pin1	20	10.751
pin1	pin1	20	10.732
pin1	pin1	20	15.153
pin1	pin1	20	18.14
WT	WT	28	52.31
WT	WT	28	42.129
WT	WT	28	37.461
WT	WT	28	37.825
WT	WT	28	56.076
WT	WT	28	51.782
WT	WT	28	57.161
WT	WT	28	51.825
WT	WT	28	48.583
WT	WT	28	48.676
WT	WT	28	48.62
WT	WT	28	64.425
WT	WT	28	37.569
WT	WT	28	60.235
WT	WT	28	46.848
WT	WT	28	56.23
WT	WT	28	50.3
WT	pin1	28	21.386
WT	pin1	28	11.008
WT	pin1	28	18.626
WT	pin1	28	15.763
WT	pin1	28	18.455
WT	pin1	28	15.036
WT	pin1	28	19.926
WT	pin1	28	13.821
WT	pin1	28	13.741
WT	pin1	28	17.284
WT	pin1	28	15.252
WT	pin1	28	15.842
WT	pin1	28	19.017
WT	pin1	28	15.033
WT	pin1	28	15.916
WT	pin1	28	14.43
WT	pin1	28	19.916
WT	pin1	28	17.2
pin1	WT	28	50.55
pin1	WT	28	55.396
pin1	WT	28	52.363
pin1	WT	28	45.411
pin1	WT	28	41.724
pin1	WT	28	50.325
pin1	WT	28	53.683
pin1	WT	28	55.651
pin1	WT	28	52.253
pin1	WT	28	41.313
pin1	WT	28	42.322
pin1	WT	28	58.373
pin1	WT	28	54.602
pin1	WT	28	49.329
pin1	WT	28	53.298
pin1	WT	28	52.599
pin1	WT	28	47.188
pin1	WT	28	49.06
pin1	pin1	28	29.095
pin1	pin1	28	26.152
pin1	pin1	28	19.062
pin1	pin1	28	12.5
pin1	pin1	28	13.919
pin1	pin1	28	19.825
pin1	pin1	28	20.51
pin1	pin1	28	17.59
pin1	pin1	28	21.534
pin1	pin1	28	16.466
pin1	pin1	28	39.571
pin1	pin1	28	14.116
pin1	pin1	28	25.364
pin1	pin1	28	23.678
pin1	pin1	28	16.213
pin1	pin1	28	11.609
pin1	pin1	28	19.166
pin1	pin1	28	22.601
pin1	pin1	28	26.436
pin1	pin1	28	14.594
