# Supplementary material for: Auxin‐dependent regulation of cell division rates governs root thermomorphogenesis
Source: EMBO J. 2023 Apr 18;42(11):e111926. doi: 10.15252/embj.2022111926 (PMC10233379; doi:10.15252/embj.2022111926)
Supplement: Supplementary file 2 — Source Data for Expanded View [file EMBJ-42-e111926-s001.zip › FigureEV5/EV5F/PIN2-GFP_quant_root_microscopy.csv]

root number	genotype	temperature	mean grey value
1	PIN2_GFP	20c	2.646
2	PIN2_GFP	20c	2.196
3	PIN2_GFP	20c	1.728
1	PIN2_GFP	4h28c	0.07
2	PIN2_GFP	4h28c	0.465
3	PIN2_GFP	4h28c	0.378
1	PIN2_GFP	28c	3.195
2	PIN2_GFP	28c	4.354
3	PIN2_GFP	28c	5.718
4	PIN2_GFP	28c	1.757
5	PIN2_GFP	28c	3.061
6	PIN2_GFP	28c	2.069
7	PIN2_GFP	28c	1.829
