# Supplementary material for: Auxin‐dependent regulation of cell division rates governs root thermomorphogenesis
Source: EMBO J. 2023 Apr 18;42(11):e111926. doi: 10.15252/embj.2022111926 (PMC10233379; doi:10.15252/embj.2022111926)
Supplement: Supplementary file 2 — Source Data for Expanded View [file EMBJ-42-e111926-s001.zip › FigureEV5/EV5G/PIN4-GFP_quant_root_microscopy.csv]

root number	genotype	temperature	mean grey value
1	PIN4_GFP	20c	3.068
2	PIN4_GFP	20c	4.268
3	PIN4_GFP	20c	2.261
1	PIN4_GFP	4h	4.317
2	PIN4_GFP	4h	7.567
3	PIN4_GFP	4h	11.661
4	PIN4_GFP	4h	11.253
1	PIN4_GFP	28c	0.001
2	PIN4_GFP	28c	0.552
3	PIN4_GFP	28c	0.034
4	PIN4_GFP	28c	0.402
5	PIN4_GFP	28c	0.073
6	PIN4_GFP	28c	0.014
