# Supplementary material for: Auxin‐dependent regulation of cell division rates governs root thermomorphogenesis
Source: EMBO J. 2023 Apr 18;42(11):e111926. doi: 10.15252/embj.2022111926 (PMC10233379; doi:10.15252/embj.2022111926)
Supplement: Supplementary file 4 — Source Data for Figure 1 [file EMBJ-42-e111926-s002.zip]

Archive with 18 entries (15 files):
- Figure1/
- __MACOSX/._Figure1
- Figure1/.DS_Store
- __MACOSX/Figure1/._.DS_Store
- Figure1/1B/
- __MACOSX/Figure1/._1B
- Figure1/1D/
- __MACOSX/Figure1/._1D
- Figure1/Figure1_README.rtf
- __MACOSX/Figure1/._Figure1_README.rtf
- Figure1/1B/.DS_Store
- __MACOSX/Figure1/1B/._.DS_Store
- Figure1/1B/root_rength_Arabidopsis.csv
- __MACOSX/Figure1/1B/._root_rength_Arabidopsis.csv
- Figure1/1D/.DS_Store
- __MACOSX/Figure1/1D/._.DS_Store
- Figure1/1D/root_length_other_species.csv
- __MACOSX/Figure1/1D/._root_length_other_species.csv
