# Supplementary material for: Auxin‐dependent regulation of cell division rates governs root thermomorphogenesis
Source: EMBO J. 2023 Apr 18;42(11):e111926. doi: 10.15252/embj.2022111926 (PMC10233379; doi:10.15252/embj.2022111926)
Supplement: Supplementary file 4 — Source Data for Figure 1 [file EMBJ-42-e111926-s002.zip › Figure1/1B/root_rength_Arabidopsis.csv]

root number	day	temperature	LengthMM
1	2d	20c	0.6434375
2	2d	20c	0.662460938
3	2d	20c	0.67328125
4	2d	20c	0.766953125
5	2d	20c	0.8203125
6	2d	20c	0.978828125
7	2d	20c	1.036914063
8	2d	20c	1.137929688
9	2d	20c	1.148007813
10	2d	20c	1.223242188
11	2d	20c	1.5128125
1	2d	28c	0.817773438
2	2d	28c	0.823671875
3	2d	28c	0.910195313
4	2d	28c	0.967929688
5	2d	28c	1.004414063
6	2d	28c	1.2109375
7	2d	28c	1.308632813
8	2d	28c	1.34
9	2d	28c	1.389296875
10	2d	28c	1.413242188
11	2d	28c	1.425351563
1	3d	20c	1.899453125
2	3d	20c	2.000351563
3	3d	20c	2.041835938
4	3d	20c	2.263828125
5	3d	20c	2.484140625
6	3d	20c	2.48859375
7	3d	20c	2.591914063
8	3d	20c	2.71109375
9	3d	20c	2.801640625
10	3d	20c	2.850859375
11	3d	20c	2.8753125
1	3d	28c	2.21890625
2	3d	28c	2.353359375
3	3d	28c	2.634960938
4	3d	28c	2.6734375
5	3d	28c	2.859960938
6	3d	28c	2.877421875
7	3d	28c	3.00296875
8	3d	28c	3.017890625
9	3d	28c	3.056796875
10	3d	28c	3.704726563
11	3d	28c	3.853359375
1	4d	20c	2.515633735
2	4d	20c	2.906905676
3	4d	20c	3.193083144
4	4d	20c	3.202213692
5	4d	20c	3.246860209
6	4d	20c	3.354302538
7	4d	20c	3.427794134
8	4d	20c	3.651995677
9	4d	20c	3.689934036
10	4d	20c	4.075019565
11	4d	20c	4.120895912
1	4d	28c	2.298572653
2	4d	28c	2.442440279
3	4d	28c	3.218052398
4	4d	28c	3.33924645
5	4d	28c	3.794730369
6	4d	28c	3.907464689
7	4d	28c	4.444825402
8	4d	28c	4.90001118
9	4d	28c	5.002385123
10	4d	28c	5.044832855
11	4d	28c	5.42194313
1	5d	20c	7.234654545
2	5d	20c	7.460763636
3	5d	20c	7.4628
4	5d	20c	7.776254545
5	5d	20c	8.038945455
6	5d	20c	8.053927273
7	5d	20c	8.058327273
8	5d	20c	8.6052
9	5d	20c	8.712545455
10	5d	20c	9.001018182
11	5d	20c	9.342872727
1	5d	28c	11.68447273
2	5d	28c	11.75429091
3	5d	28c	11.85352727
4	5d	28c	12.14669091
5	5d	28c	12.30298182
6	5d	28c	12.68549091
7	5d	28c	13.25781818
8	5d	28c	13.28185455
9	5d	28c	13.778
10	5d	28c	13.97309091
11	5d	28c	14.28203636
1	6d	20c	11.40896501
2	6d	20c	11.69102329
3	6d	20c	12.01388835
4	6d	20c	12.29356689
5	6d	20c	12.56122966
6	6d	20c	13.75172629
7	6d	20c	15.75457418
8	6d	20c	16.60804432
9	6d	20c	17.26017243
10	6d	20c	17.62794055
11	6d	20c	17.9498303
1	6d	28c	24.02840089
2	6d	28c	24.78445754
3	6d	28c	24.96570827
4	6d	28c	26.18647837
5	6d	28c	26.32922405
6	6d	28c	30.08812858
7	6d	28c	30.30975695
8	6d	28c	30.56208793
9	6d	28c	31.29282565
10	6d	28c	31.39273593
11	6d	28c	31.78972418
1	7d	20c	12.61045596
2	7d	20c	13.27699458
3	7d	20c	14.04313756
4	7d	20c	15.15753083
5	7d	20c	17.60519341
6	7d	20c	19.63711443
7	7d	20c	24.69945838
8	7d	20c	19.80109861
9	7d	20c	24.17070641
10	7d	20c	24.5042062
11	7d	20c	24.24588023
1	7d	28c	31.97756693
2	7d	28c	32.51338686
3	7d	28c	32.95928245
4	7d	28c	33.5667038
5	7d	28c	34.11765836
6	7d	28c	34.56666539
7	7d	28c	35.28506127
8	7d	28c	36.54231168
9	7d	28c	37.22210272
10	7d	28c	37.50954558
11	7d	28c	38.12361234
1	8d	20c	18.55499322
2	8d	20c	18.69835332
3	8d	20c	18.76080977
4	8d	20c	19.77977042
5	8d	20c	20.65155683
6	8d	20c	21.2644222
7	8d	20c	25.30707449
8	8d	20c	24.23280889
9	8d	20c	24.55906407
10	8d	20c	24.81695823
11	8d	20c	27.25378663
1	8d	28c	36.19507096
2	8d	28c	36.87138299
3	8d	28c	37.2509627
4	8d	28c	36.85403601
5	8d	28c	37.13338468
6	8d	28c	39.36905417
7	8d	28c	40.11273701
8	8d	28c	41.05746874
9	8d	28c	45.5441376
10	8d	28c	48.41097297
11	8d	28c	49.25694062
1	9d	20c	27.79935453
2	9d	20c	28.08941211
3	9d	20c	28.26064474
4	9d	20c	30.43187736
5	9d	20c	28.60310999
6	9d	20c	29.98371658
7	9d	20c	30.62991895
8	9d	20c	31.99149155
9	9d	20c	32.02710236
10	9d	20c	34.22848131
1	9d	28c	45.18469212
2	9d	28c	45.55895405
3	9d	28c	45.99405875
4	9d	28c	45.83870613
5	9d	28c	51.09832398
6	9d	28c	51.017457
7	9d	28c	55.44885759
8	9d	28c	56.66453955
9	9d	28c	56.83441523
10	9d	28c	59.05948583
11	9d	28c	59.64711923
1	10d	20c	32.02964363
2	10d	20c	34.78803553
3	10d	20c	35.5360468
4	10d	20c	36.71034138
5	10d	20c	40.71034138
6	10d	20c	45.71034138
7	10d	20c	39.71034138
8	10d	20c	40.51796097
9	10d	20c	40.55395427
10	10d	20c	41.21749367
1	10d	28c	56.63799807
2	10d	28c	56.77876075
3	10d	28c	56.79509863
4	10d	28c	56.805943
5	10d	28c	58.2575536
6	10d	28c	60.4548211
7	10d	28c	71.9575857
8	10d	28c	74.13416331
9	10d	28c	75.73078158
10	10d	28c	78.09802732
11	10d	28c	78.20197624
1	12d	20c	36.85068345
2	12d	20c	42.79057554
3	12d	20c	44.07586331
4	12d	20c	44.36280576
5	12d	20c	45.9331295
6	12d	20c	47.25920863
7	12d	20c	47.85068345
8	12d	20c	49.90100719
9	12d	20c	51.14546763
10	12d	20c	51.32532374
1	12d	28c	79.04827338
2	12d	28c	79.86697842
3	12d	28c	79.95406475
4	12d	28c	81.55388489
5	12d	28c	87.8618705
6	12d	28c	87.90611511
7	12d	28c	88.86697842
8	12d	28c	90.22241007
9	12d	28c	91.04453237
10	12d	28c	91.22241007
11	12d	28c	92.04453237
