# Supplementary material for: Auxin‐dependent regulation of cell division rates governs root thermomorphogenesis
Source: EMBO J. 2023 Apr 18;42(11):e111926. doi: 10.15252/embj.2022111926 (PMC10233379; doi:10.15252/embj.2022111926)
Supplement: Supplementary file 4 — Source Data for Figure 1 [file EMBJ-42-e111926-s002.zip › Figure1/1D/root_length_other_species.csv]

root number	species	temperature	Length mm
1	Solanum_lycopersicum	20	30.4269217099937
2	Solanum_lycopersicum	20	59.0020062530503
3	Solanum_lycopersicum	20	39.862006123289
4	Solanum_lycopersicum	20	55.9722974156606
5	Solanum_lycopersicum	20	33.5984307539921
6	Solanum_lycopersicum	20	36.9365388206
7	Solanum_lycopersicum	20	34.5116615711348
1	Solanum_lycopersicum	20	43.7949974155885
2	Solanum_lycopersicum	20	40.7974405315021
3	Solanum_lycopersicum	20	22.0754157946831
4	Solanum_lycopersicum	20	36.5031362572387
5	Solanum_lycopersicum	20	41.0205577859271
6	Solanum_lycopersicum	20	50.1713929797724
7	Solanum_lycopersicum	20	45.7164010285741
8	Solanum_lycopersicum	20	65.3817900275598
9	Solanum_lycopersicum	20	31.7450076162643
10	Solanum_lycopersicum	20	81.5061387883039
11	Solanum_lycopersicum	20	35.1077703197101
1	Brassica_oleracea	20	62.5718102342695
2	Brassica_oleracea	20	30.1236408410547
3	Brassica_oleracea	20	49.8848368937176
4	Brassica_oleracea	20	81.7831069600328
5	Brassica_oleracea	20	20.6853844861779
6	Brassica_oleracea	20	41.0594140703003
7	Brassica_oleracea	20	69.4706389948406
8	Brassica_oleracea	20	54.3086861457522
9	Brassica_oleracea	20	67.2026286744961
10	Brassica_oleracea	20	71.9356701411442
11	Brassica_oleracea	20	53.897270904717
12	Brassica_oleracea	20	55.6383063850463
13	Brassica_oleracea	20	58.8195475225334
1	Brassica_oleracea	20	42.289190239359
2	Brassica_oleracea	20	46.8962191177245
3	Brassica_oleracea	20	73.6321542601699
4	Brassica_oleracea	20	60.6604270730981
5	Brassica_oleracea	20	54.3763061731029
6	Brassica_oleracea	20	32.3891280260503
7	Brassica_oleracea	20	67.2129374846359
8	Brassica_oleracea	20	76.5413293174631
9	Brassica_oleracea	20	75.192316980773
1	Brassica_oleracea	28	90.0279923844566
2	Brassica_oleracea	28	99.6208088018495
3	Brassica_oleracea	28	95.7278272272256
4	Brassica_oleracea	28	96.8515596220488
5	Brassica_oleracea	28	103.517899482613
6	Brassica_oleracea	28	85.1932325184567
7	Brassica_oleracea	28	100.424175096942
8	Brassica_oleracea	28	66.2941557697257
9	Brassica_oleracea	28	81.4780238515589
10	Brassica_oleracea	28	84.8267290866322
1	Brassica_oleracea	28	44.9373289224121
2	Brassica_oleracea	28	76.2942062324327
3	Brassica_oleracea	28	70.8573541826015
4	Brassica_oleracea	28	63.7793828122578
5	Brassica_oleracea	28	64.6857651191677
6	Brassica_oleracea	28	99.1299508421145
7	Brassica_oleracea	28	95.1728095400468
8	Brassica_oleracea	28	97.3236742906205
9	Brassica_oleracea	28	87.3072594929363
1	Solanum_lycopersicum	28	119.156076106413
2	Solanum_lycopersicum	28	117.062162125143
3	Solanum_lycopersicum	28	100.360159548662
4	Solanum_lycopersicum	28	105.661555275047
5	Solanum_lycopersicum	28	112.913622984465
6	Solanum_lycopersicum	28	150.379515601267
7	Solanum_lycopersicum	28	109.572775513764
8	Solanum_lycopersicum	28	111.117366884786
9	Solanum_lycopersicum	28	126.192523877872
10	Solanum_lycopersicum	28	124.086931384416
11	Solanum_lycopersicum	28	119.927939254435
12	Solanum_lycopersicum	28	97.9373728970568
1	Solanum_lycopersicum	28	98.2854213960436
2	Solanum_lycopersicum	28	98.3617642627435
3	Solanum_lycopersicum	28	108.966213775886
4	Solanum_lycopersicum	28	107.661031904686
5	Solanum_lycopersicum	28	86.6611205748712
6	Solanum_lycopersicum	28	92.1558605585645
7	Solanum_lycopersicum	28	112.409068004265
8	Solanum_lycopersicum	28	117.783923014094
9	Solanum_lycopersicum	28	125.631522755437
10	Solanum_lycopersicum	28	99.1719069784877
