# Supplementary material for: Auxin‐dependent regulation of cell division rates governs root thermomorphogenesis
Source: EMBO J. 2023 Apr 18;42(11):e111926. doi: 10.15252/embj.2022111926 (PMC10233379; doi:10.15252/embj.2022111926)
Supplement: Supplementary file 5 — Source Data for Figure 2 [file EMBJ-42-e111926-s007.zip]

Archive with 32 entries (27 files):
- Figure2/
- __MACOSX/._Figure2
- Figure2/Figure2_README.rtf
- __MACOSX/Figure2/._Figure2_README.rtf
- Figure2/.DS_Store
- __MACOSX/Figure2/._.DS_Store
- Figure2/2A/
- __MACOSX/Figure2/._2A
- Figure2/2C/
- __MACOSX/Figure2/._2C
- Figure2/2D/
- __MACOSX/Figure2/._2D
- Figure2/2B/
- __MACOSX/Figure2/._2B
- Figure2/2A/detached_root_length_other_species.csv
- __MACOSX/Figure2/2A/._detached_root_length_other_species.csv
- Figure2/2A/.DS_Store
- __MACOSX/Figure2/2A/._.DS_Store
- Figure2/2A/detached_root_length_Arabidopsis.csv
- __MACOSX/Figure2/2A/._detached_root_length_Arabidopsis.csv
- Figure2/2C/.DS_Store
- __MACOSX/Figure2/2C/._.DS_Store
- Figure2/2C/hy5_grafting_root_length.csv
- __MACOSX/Figure2/2C/._hy5_grafting_root_length.csv
- Figure2/2D/.DS_Store
- __MACOSX/Figure2/2D/._.DS_Store
- Figure2/2D/phyB_grafting_root_length.csv
- __MACOSX/Figure2/2D/._phyB_grafting_root_length.csv
- Figure2/2B/.DS_Store
- __MACOSX/Figure2/2B/._.DS_Store
- Figure2/2B/pifQ_grafting_root_length.csv
- __MACOSX/Figure2/2B/._pifQ_grafting_root_length.csv
