# Supplementary material for: Auxin‐dependent regulation of cell division rates governs root thermomorphogenesis
Source: EMBO J. 2023 Apr 18;42(11):e111926. doi: 10.15252/embj.2022111926 (PMC10233379; doi:10.15252/embj.2022111926)
Supplement: Supplementary file 5 — Source Data for Figure 2 [file EMBJ-42-e111926-s007.zip › Figure2/2A/detached_root_length_other_species.csv]

RootNr	species	temperature	LengthMM
1	Brassica_oleracea	20	29.7836266899563
2	Brassica_oleracea	20	25.4240184591242
3	Brassica_oleracea	20	16.9074713130565
4	Brassica_oleracea	20	25.6007632641322
5	Brassica_oleracea	20	15.4855864447897
6	Brassica_oleracea	20	14.2617532022952
7	Brassica_oleracea	20	19.9159144134825
8	Brassica_oleracea	20	18.4361084437185
9	Brassica_oleracea	20	20.005068550878
10	Brassica_oleracea	20	26.0722403031241
11	Brassica_oleracea	20	12.5044495259232
1	Brassica_oleracea	28	31.1601345747526
2	Brassica_oleracea	28	37.1370250369688
3	Brassica_oleracea	28	38.0911415620081
4	Brassica_oleracea	28	25.3752236579884
5	Brassica_oleracea	28	35.9089013425115
6	Brassica_oleracea	28	34.1290182536915
7	Brassica_oleracea	28	31.7087670295492
8	Brassica_oleracea	28	38.5890885080244
9	Brassica_oleracea	28	34.5236671147401
10	Brassica_oleracea	28	32.796723839969
11	Brassica_oleracea	28	16.4149419716372
12	Brassica_oleracea	28	28.0990788981392
1	Solanum_lycopersicum	20	13.9793392569927
2	Solanum_lycopersicum	20	48.5024633711301
3	Solanum_lycopersicum	20	32.7636447526195
4	Solanum_lycopersicum	20	30.7132249044454
5	Solanum_lycopersicum	20	12.1942971172495
6	Solanum_lycopersicum	20	18.3379652306337
7	Solanum_lycopersicum	20	39.2376090484111
8	Solanum_lycopersicum	20	24.6457128492099
9	Solanum_lycopersicum	20	25.9172428453749
10	Solanum_lycopersicum	20	18.1515119508755
1	Solanum_lycopersicum	28	33.0711698435794
2	Solanum_lycopersicum	28	50.6230245788955
3	Solanum_lycopersicum	28	53.604498744199
4	Solanum_lycopersicum	28	62.2867491660622
5	Solanum_lycopersicum	28	65.5375821154456
6	Solanum_lycopersicum	28	55.3409849193445
7	Solanum_lycopersicum	28	55.5333442705367
8	Solanum_lycopersicum	28	61.8943227836668
9	Solanum_lycopersicum	28	69.108680452876
10	Solanum_lycopersicum	28	21.7785541470715
11	Solanum_lycopersicum	28	22.1451432357761
12	Solanum_lycopersicum	28	61.7544009576986
