# Supplementary material for: Auxin‐dependent regulation of cell division rates governs root thermomorphogenesis
Source: EMBO J. 2023 Apr 18;42(11):e111926. doi: 10.15252/embj.2022111926 (PMC10233379; doi:10.15252/embj.2022111926)
Supplement: Supplementary file 5 — Source Data for Figure 2 [file EMBJ-42-e111926-s007.zip › Figure2/2A/detached_root_length_Arabidopsis.csv]

root number	genotype	temperature	LengthMM
1	Col.0	28c	13.91941392
2	Col.0	28c	11.35531136
3	Col.0	28c	12.01465201
4	Col.0	28c	13.04029304
5	Col.0	28c	14.90842491
6	Col.0	28c	10.25641026
7	Col.0	28c	12.08791209
8	Col.0	28c	11.13553114
9	Col.0	28c	11.20879121
10	Col.0	28c	11.9047619
11	Col.0	28c	11.53846154
12	Col.0	28c	11.79487179
13	Col.0	28c	14.24908425
14	Col.0	28c	12.16117216
15	Col.0	28c	12.23443223
16	Col.0	28c	10.80586081
17	Col.0	28c	11.20879121
18	Col.0	28c	8.864468864
1	Col.0	20c	10.65934066
2	Col.0	20c	7.509157509
3	Col.0	20c	7.582417582
4	Col.0	20c	9.56043956
5	Col.0	20c	4.835164835
6	Col.0	20c	9.413919414
7	Col.0	20c	8.534798535
8	Col.0	20c	7.399267399
9	Col.0	20c	9.157509158
10	Col.0	20c	10.29304029
11	Col.0	20c	9.816849817
12	Col.0	20c	11.35531136
13	Col.0	20c	10.62271062
14	Col.0	20c	7.289377289
15	Col.0	20c	10.03663004
16	Col.0	20c	10.43956044
17	Col.0	20c	9.706959707
18	Col.0	20c	9.706959707
19	Col.0	20c	6.703296703
