# Supplementary material for: Auxin‐dependent regulation of cell division rates governs root thermomorphogenesis
Source: EMBO J. 2023 Apr 18;42(11):e111926. doi: 10.15252/embj.2022111926 (PMC10233379; doi:10.15252/embj.2022111926)
Supplement: Supplementary file 5 — Source Data for Figure 2 [file EMBJ-42-e111926-s007.zip › Figure2/2C/hy5_grafting_root_length.csv]

scion.genotype	rootstock.genotype	temperature	root.growth
hy5	hy5	20	18.917
hy5	hy5	20	10.358999999999998
hy5	hy5	20	6.811999999999999
hy5	hy5	20	21.158
hy5	hy5	20	11.263000000000002
hy5	hy5	20	18.410999999999998
hy5	hy5	20	21.657000000000004
hy5	hy5	20	13.373999999999999
hy5	hy5	20	23.508000000000003
hy5	hy5	20	21.965
hy5	hy5	20	14.614999999999998
hy5	hy5	20	14.378999999999998
hy5	hy5	20	9.563999999999998
hy5	hy5	20	10.349
hy5	hy5	20	10.474
hy5	hy5	20	18.701
hy5	hy5	20	11.716
hy5	hy5	20	9.042
hy5	hy5	20	9.983
hy5	hy5	20	11.815
hy5	hy5	20	12.899
hy5	hy5	20	13.974
hy5	hy5	20	15.391000000000002
hy5	hy5	20	15.827
hy5	hy5	20	16.009
hy5	hy5	20	17.134
hy5	hy5	20	13.535000000000002
hy5	hy5	20	10.376999999999999
hy5	hy5	20	13.133
hy5	hy5	20	15.313
hy5	hy5	20	10.427999999999997
hy5	hy5	20	25.676
hy5	hy5	20	10.738999999999997
hy5	hy5	20	20.92
hy5	hy5	20	39.120000000000005
hy5	hy5	20	9.594999999999999
hy5	hy5	20	17.061999999999998
hy5	hy5	28	30.017000000000003
hy5	hy5	28	31.58
hy5	hy5	28	20.326
hy5	hy5	28	7.190000000000001
hy5	hy5	28	21.845
hy5	hy5	28	29.162999999999997
hy5	hy5	28	23.069000000000003
hy5	hy5	28	25.534
hy5	hy5	28	24.534
hy5	hy5	28	23.430000000000003
hy5	hy5	28	12.177999999999999
hy5	hy5	28	13.286999999999999
hy5	hy5	28	19.259
hy5	hy5	28	21.003999999999998
hy5	hy5	28	20.577
hy5	hy5	28	22.873000000000005
hy5	hy5	28	12.946
hy5	hy5	28	11.883999999999999
hy5	hy5	28	32.989000000000004
hy5	hy5	28	28.725
hy5	hy5	28	31.866
hy5	hy5	28	14.72
hy5	hy5	28	35.419
hy5	hy5	28	27.527
hy5	hy5	28	28.121000000000002
hy5	hy5	28	31.643
hy5	hy5	28	35.539
hy5	WT	20	16.58
hy5	WT	20	19.19
hy5	WT	20	14.187999999999999
hy5	WT	20	18.229
hy5	WT	20	17.217000000000002
hy5	WT	20	21.531000000000002
hy5	WT	20	28.064999999999998
hy5	WT	20	21.695999999999998
hy5	WT	20	18.228
hy5	WT	20	18.863
hy5	WT	20	26.326
hy5	WT	20	29.098000000000003
hy5	WT	20	9.451000000000002
hy5	WT	20	13.656999999999998
hy5	WT	20	15.782
hy5	WT	20	16.159
hy5	WT	20	16.473000000000003
hy5	WT	20	21.485
hy5	WT	20	23.818000000000005
hy5	WT	20	17.573999999999998
hy5	WT	20	37.197
hy5	WT	20	16.701999999999998
hy5	WT	20	26.53
hy5	WT	20	24.457
hy5	WT	20	11.758
hy5	WT	20	7.198
hy5	WT	20	16.85
hy5	WT	20	16.137999999999998
hy5	WT	20	12.659999999999998
hy5	WT	20	14.062
hy5	WT	20	17.459
hy5	WT	20	11.604000000000001
hy5	WT	20	20.738
hy5	WT	28	32.944
hy5	WT	28	28.264999999999997
hy5	WT	28	41.118
hy5	WT	28	27.213
hy5	WT	28	27.514999999999997
hy5	WT	28	30.906
hy5	WT	28	27.522
hy5	WT	28	39.544
hy5	WT	28	26.507
hy5	WT	28	39.599000000000004
hy5	WT	28	19.354
hy5	WT	28	36.685
hy5	WT	28	26.689
hy5	WT	28	31.781999999999996
hy5	WT	28	24.763999999999996
hy5	WT	28	37.506
hy5	WT	28	27.467
hy5	WT	28	27.309
hy5	WT	28	25.544
hy5	WT	28	30.069999999999997
hy5	WT	28	23.034
hy5	WT	28	37.141000000000005
hy5	WT	28	37.918000000000006
hy5	WT	28	40.379999999999995
hy5	WT	28	25.388999999999996
hy5	WT	28	26.009
hy5	WT	28	41.549
hy5	WT	28	30.580999999999996
hy5	WT	28	21.672000000000004
hy5	WT	28	43.705999999999996
hy5	WT	28	22.361000000000004
hy5	WT	28	16.534
hy5	WT	28	25.811000000000003
WT	hy5	20	21.894
WT	hy5	20	20.119999999999997
WT	hy5	20	30.317
WT	hy5	20	16.811999999999998
WT	hy5	20	35.286
WT	hy5	20	20.44
WT	hy5	20	26.970999999999997
WT	hy5	20	23.605
WT	hy5	20	20.826999999999998
WT	hy5	20	16.185000000000002
WT	hy5	20	15.248000000000001
WT	hy5	20	20.490000000000002
WT	hy5	20	19.583
WT	hy5	20	15.174
WT	hy5	20	23.145
WT	hy5	20	16.424
WT	hy5	20	15.360999999999999
WT	hy5	20	31.898
WT	hy5	20	31.523000000000003
WT	hy5	20	27.437000000000005
WT	hy5	20	24.88
WT	hy5	20	10.697
WT	hy5	20	6.178000000000001
WT	hy5	20	30.303
WT	hy5	20	26.785000000000004
WT	hy5	20	29.408
WT	hy5	20	32.346999999999994
WT	hy5	28	31.752000000000002
WT	hy5	28	28.375999999999998
WT	hy5	28	26.015000000000004
WT	hy5	28	33.832
WT	hy5	28	36.881
WT	hy5	28	33.171
WT	hy5	28	29.487999999999996
WT	hy5	28	38.303
WT	hy5	28	29.444000000000003
WT	hy5	28	31.022
WT	hy5	28	26.527999999999995
WT	hy5	28	35.971000000000004
WT	hy5	28	41.681000000000004
WT	hy5	28	36.092
WT	hy5	28	39.36
WT	hy5	28	27.853
WT	hy5	28	26.305999999999997
WT	hy5	28	30.359
WT	hy5	28	39.47
WT	hy5	28	32.004999999999995
WT	hy5	28	40.697
WT	hy5	28	34.933
WT	hy5	28	40.382999999999996
WT	hy5	28	28.124000000000002
WT	hy5	28	41.542
WT	hy5	28	38.938
WT	hy5	28	33.471000000000004
WT	hy5	28	24.738
WT	WT	20	17.842
WT	WT	20	22.445999999999998
WT	WT	20	29.223999999999997
WT	WT	20	26.255
WT	WT	20	29.213
WT	WT	20	28.918
WT	WT	20	20.701999999999998
WT	WT	20	20.454
WT	WT	20	16.941
WT	WT	20	25.314999999999998
WT	WT	20	29.214000000000002
WT	WT	20	21.185000000000002
WT	WT	20	16.729999999999997
WT	WT	20	33.447
WT	WT	20	37.03
WT	WT	20	40.165000000000006
WT	WT	20	31.571
WT	WT	20	9.318000000000001
WT	WT	20	30.749
WT	WT	20	25.288000000000004
WT	WT	20	15.511
WT	WT	20	17.415
WT	WT	20	12.068000000000001
WT	WT	20	25.766
WT	WT	20	34.828
WT	WT	20	7.798000000000002
WT	WT	20	12.506
WT	WT	20	23.019
WT	WT	20	19.506
WT	WT	20	19.226999999999997
WT	WT	28	33.005
WT	WT	28	27.970999999999997
WT	WT	28	33.884
WT	WT	28	35.122
WT	WT	28	36.099999999999994
WT	WT	28	40.89
WT	WT	28	45.403000000000006
WT	WT	28	32.572
WT	WT	28	31.951
WT	WT	28	44.074999999999996
WT	WT	28	36.498000000000005
WT	WT	28	42.128
WT	WT	28	35.217
WT	WT	28	30.487
WT	WT	28	25.845
WT	WT	28	27.953000000000003
WT	WT	28	29.830999999999996
WT	WT	28	27.217
WT	WT	28	36.260000000000005
WT	WT	28	30.711999999999996
WT	WT	28	29.106
WT	WT	28	32.533
WT	WT	28	36.234
WT	WT	28	43.432
WT	WT	28	39.272999999999996
WT	WT	28	28.226999999999997
WT	WT	28	29.331
WT	WT	28	48.248999999999995
