# Supplementary material for: Auxin‐dependent regulation of cell division rates governs root thermomorphogenesis
Source: EMBO J. 2023 Apr 18;42(11):e111926. doi: 10.15252/embj.2022111926 (PMC10233379; doi:10.15252/embj.2022111926)
Supplement: Supplementary file 5 — Source Data for Figure 2 [file EMBJ-42-e111926-s007.zip › Figure2/2D/phyB_grafting_root_length.csv]

scion.genotype	rootstock.genotype	temperature	root.growth
phyB	phyB	20	22.361
phyB	phyB	20	25.27
phyB	phyB	20	26.718000000000004
phyB	phyB	20	27.778
phyB	phyB	20	21.774999999999995
phyB	phyB	20	21.355
phyB	phyB	20	25.453
phyB	phyB	20	20.549999999999997
phyB	phyB	20	15.281000000000002
phyB	phyB	20	17.888
phyB	phyB	20	17.058999999999997
phyB	phyB	20	17.718
phyB	phyB	20	12.225000000000001
phyB	phyB	20	18.137999999999998
phyB	phyB	20	13.298000000000002
phyB	phyB	20	18.673000000000002
phyB	phyB	20	21.401
phyB	phyB	20	13.89
phyB	phyB	20	19.834
phyB	phyB	20	13.649000000000001
phyB	phyB	20	11.494000000000002
phyB	phyB	28	23.380000000000003
phyB	phyB	28	21.112
phyB	phyB	28	20.307
phyB	phyB	28	20.094
phyB	phyB	28	26.851999999999997
phyB	phyB	28	25.794999999999998
phyB	phyB	28	25.131999999999998
phyB	phyB	28	33.698
phyB	phyB	28	27.326
phyB	phyB	28	23.909000000000002
phyB	phyB	28	20.905
phyB	phyB	28	18.162
phyB	phyB	28	28.603
phyB	phyB	28	18.820999999999998
phyB	phyB	28	19.553
phyB	phyB	28	29.778
phyB	phyB	28	31.004999999999995
phyB	phyB	28	25.373
phyB	phyB	28	33.731
phyB	phyB	28	30.455999999999996
phyB	phyB	28	18.305
phyB	WT	20	21.264000000000003
phyB	WT	20	26.069
phyB	WT	20	25.118
phyB	WT	20	18.895000000000003
phyB	WT	20	17.419
phyB	WT	20	17.97
phyB	WT	20	18.787
phyB	WT	20	17.708000000000002
phyB	WT	20	19.994999999999997
phyB	WT	20	15.130999999999998
phyB	WT	20	13.835
phyB	WT	20	19.277
phyB	WT	20	15.492
phyB	WT	20	14.793000000000001
phyB	WT	20	16.791
phyB	WT	28	21.786
phyB	WT	28	19.196
phyB	WT	28	25.387
phyB	WT	28	19.357
phyB	WT	28	18.342
phyB	WT	28	23.150999999999996
phyB	WT	28	27.673000000000002
phyB	WT	28	21.329
phyB	WT	28	22.85
phyB	WT	28	21
phyB	WT	28	31.126
phyB	WT	28	20.290999999999997
phyB	WT	28	26.048
phyB	WT	28	25.116999999999997
phyB	WT	28	24.184
phyB	WT	28	32.035
phyB	WT	28	31.910999999999998
phyB	WT	28	32.475
phyB	WT	28	22.909
phyB	WT	28	26.324000000000005
phyB	WT	28	9.708
phyB	WT	28	20.041
phyB	WT	28	28.688000000000002
phyB	WT	28	34.39
phyB	WT	28	22.451999999999998
phyB	WT	28	39.872
phyB	WT	28	44.852
phyB	WT	28	39.366
WT	phyB	20	25.918
WT	phyB	20	26.174
WT	phyB	20	29.109
WT	phyB	20	24.035999999999998
WT	phyB	20	18.723
WT	phyB	20	19.946
WT	phyB	20	19.561
WT	phyB	20	30.024000000000004
WT	phyB	20	18.634999999999998
WT	phyB	20	22.999
WT	phyB	20	33.721999999999994
WT	phyB	20	14.719000000000001
WT	phyB	20	19.459
WT	phyB	20	21.609
WT	phyB	20	21.822
WT	phyB	20	23.631999999999998
WT	phyB	20	20.26
WT	phyB	20	15.734
WT	phyB	20	18.787
WT	phyB	28	38.599
WT	phyB	28	34.827000000000005
WT	phyB	28	29.903000000000002
WT	phyB	28	19.973
WT	phyB	28	40.271
WT	phyB	28	33.333
WT	phyB	28	26.548
WT	phyB	28	33.346999999999994
WT	phyB	28	32.32
WT	phyB	28	34.223
WT	phyB	28	34.752
WT	phyB	28	28.621
WT	phyB	28	29.159999999999997
WT	phyB	28	30.092
WT	phyB	28	21.209
WT	phyB	28	31.154999999999998
WT	phyB	28	25.045
WT	phyB	28	31.746000000000002
WT	phyB	28	31.893
WT	phyB	28	31.658
WT	phyB	28	28.860999999999997
WT	phyB	28	47.32
WT	phyB	28	37.865
WT	WT	20	17.407999999999998
WT	WT	20	19.778999999999996
WT	WT	20	26.801000000000002
WT	WT	20	22.339000000000002
WT	WT	20	17.633000000000003
WT	WT	20	19.679
WT	WT	20	21.762999999999998
WT	WT	20	19.091
WT	WT	20	21.035
WT	WT	20	26.672999999999995
WT	WT	20	23.278
WT	WT	20	18.717
WT	WT	20	21.359
WT	WT	20	19.376
WT	WT	20	18.802
WT	WT	20	21.054
WT	WT	20	24.730999999999995
WT	WT	20	16.945999999999998
WT	WT	20	21.747
WT	WT	20	23.840000000000003
WT	WT	20	15.882
WT	WT	28	38.947
WT	WT	28	26.619
WT	WT	28	36.168000000000006
WT	WT	28	33.937000000000005
WT	WT	28	30.281
WT	WT	28	28.261
WT	WT	28	22.148
WT	WT	28	33.038000000000004
WT	WT	28	33.913999999999994
WT	WT	28	28.735999999999997
WT	WT	28	36.066
WT	WT	28	36.81100000000001
WT	WT	28	29.814000000000004
WT	WT	28	36.784
WT	WT	28	31.750999999999998
WT	WT	28	43.635000000000005
WT	WT	28	34.417
WT	WT	28	32.43
WT	WT	28	24.349000000000004
WT	WT	28	36.059
WT	WT	28	33.377
WT	WT	28	32.085
