# Supplementary material for: Auxin‐dependent regulation of cell division rates governs root thermomorphogenesis
Source: EMBO J. 2023 Apr 18;42(11):e111926. doi: 10.15252/embj.2022111926 (PMC10233379; doi:10.15252/embj.2022111926)
Supplement: Supplementary file 5 — Source Data for Figure 2 [file EMBJ-42-e111926-s007.zip › Figure2/2B/pifQ_grafting_root_length.csv]

scion.genotype	rootstock.genotype	temperature	root.growth
pifQ	pifQ	20	20.749
pifQ	pifQ	20	17.082
pifQ	pifQ	20	11.574000000000002
pifQ	pifQ	20	19.854999999999997
pifQ	pifQ	20	12.827000000000002
pifQ	pifQ	20	22.488
pifQ	pifQ	20	14.491000000000003
pifQ	pifQ	20	20.555
pifQ	pifQ	20	8.389999999999999
pifQ	pifQ	20	19.458
pifQ	pifQ	20	10.147
pifQ	pifQ	20	24.537000000000003
pifQ	pifQ	20	19.354
pifQ	pifQ	20	18.463
pifQ	pifQ	20	10.754999999999999
pifQ	pifQ	20	18.299999999999997
pifQ	pifQ	20	25.775999999999996
pifQ	pifQ	20	19.986999999999995
pifQ	pifQ	20	14.136
pifQ	pifQ	20	25.059999999999995
pifQ	pifQ	20	17.559
pifQ	pifQ	20	19.698
pifQ	pifQ	20	13.936
pifQ	pifQ	20	25.092
pifQ	pifQ	20	9.694000000000003
pifQ	pifQ	28	27.724000000000004
pifQ	pifQ	28	54.126999999999995
pifQ	pifQ	28	59.791
pifQ	pifQ	28	58.098000000000006
pifQ	pifQ	28	62.759
pifQ	pifQ	28	58.137
pifQ	pifQ	28	46.347
pifQ	pifQ	28	43.278
pifQ	pifQ	28	41.917
pifQ	pifQ	28	39.702
pifQ	pifQ	28	52.845
pifQ	pifQ	28	47.003
pifQ	pifQ	28	24.078999999999997
pifQ	pifQ	28	42.228
pifQ	pifQ	28	39.498999999999995
pifQ	pifQ	28	68.036
pifQ	WT	28	18.406
pifQ	WT	20	20.173000000000002
pifQ	WT	20	9.818000000000001
pifQ	WT	20	20.095000000000002
pifQ	WT	20	8.817999999999998
pifQ	WT	20	7.943000000000001
pifQ	WT	20	28.404
pifQ	WT	20	10.91
pifQ	WT	20	30.002000000000002
pifQ	WT	20	17.17
pifQ	WT	20	22.263
pifQ	WT	20	11.145
pifQ	WT	20	26.038
pifQ	WT	20	12.950999999999999
pifQ	WT	20	22.190999999999995
pifQ	WT	20	30.56
pifQ	WT	20	30.116999999999997
pifQ	WT	20	29.349999999999998
pifQ	WT	20	18.961999999999996
pifQ	WT	20	26.39
pifQ	WT	20	14.171999999999997
pifQ	WT	20	44.656
pifQ	WT	20	27.783
pifQ	WT	20	30.18
pifQ	WT	20	25.702
pifQ	WT	20	36.345
pifQ	WT	28	32.58800000000001
pifQ	WT	28	44.875
pifQ	WT	28	46.031000000000006
pifQ	WT	28	58.983000000000004
pifQ	WT	28	45.395
pifQ	WT	28	43.337
pifQ	WT	28	49.757999999999996
pifQ	WT	28	49.626999999999995
pifQ	WT	28	52.580000000000005
pifQ	WT	28	40.115
pifQ	WT	28	39.712999999999994
pifQ	WT	28	43.163
pifQ	WT	28	55.283
pifQ	WT	28	50.72399999999999
pifQ	WT	28	51.25
pifQ	WT	28	33.515
pifQ	WT	28	41.418000000000006
pifQ	WT	28	46.147000000000006
pifQ	WT	28	37.066
pifQ	WT	28	41.857
pifQ	WT	28	44.084999999999994
pifQ	WT	28	47.617000000000004
pifQ	WT	28	34.94
WT	pifQ	20	12.1
WT	pifQ	20	8.427000000000003
WT	pifQ	20	20.557000000000002
WT	pifQ	20	10.639000000000001
WT	pifQ	20	8.430999999999997
WT	pifQ	20	6.609000000000002
WT	pifQ	20	40.345
WT	pifQ	20	6.739999999999998
WT	pifQ	20	8.212
WT	pifQ	20	23.991
WT	pifQ	20	10.333
WT	pifQ	20	13.310999999999998
WT	pifQ	20	13.313000000000002
WT	pifQ	20	23.829
WT	pifQ	20	22.576999999999998
WT	pifQ	20	19.054
WT	pifQ	20	17.057000000000002
WT	pifQ	20	26.637999999999998
WT	pifQ	20	23.873999999999995
WT	pifQ	20	16.292
WT	pifQ	20	23.488
WT	pifQ	20	38.928
WT	pifQ	20	19.891999999999996
WT	pifQ	20	21.625999999999998
WT	pifQ	28	53.73899999999999
WT	pifQ	28	32.972
WT	pifQ	28	41.885000000000005
WT	pifQ	28	45.446999999999996
WT	pifQ	28	38.706
WT	pifQ	28	30.645
WT	pifQ	28	53.25500000000001
WT	pifQ	28	45.48800000000001
WT	pifQ	28	47.851
WT	pifQ	28	54.18300000000001
WT	pifQ	28	57.312
WT	pifQ	28	46.902
WT	pifQ	28	52.783
WT	pifQ	28	54.572
WT	pifQ	28	53.178999999999995
WT	pifQ	28	40.441
WT	pifQ	28	52.558
WT	pifQ	28	54.385999999999996
WT	pifQ	28	56.768
WT	pifQ	28	52.907999999999994
WT	WT	20	31.165999999999997
WT	WT	20	34.884
WT	WT	20	19.270999999999997
WT	WT	20	13.839999999999996
WT	WT	20	25.484
WT	WT	20	28.133999999999997
WT	WT	20	13.219999999999999
WT	WT	20	26.165999999999997
WT	WT	20	18.104000000000003
WT	WT	20	17.526
WT	WT	20	37.66
WT	WT	20	22.913000000000004
WT	WT	20	14.068
WT	WT	20	26.593
WT	WT	20	23.165999999999997
WT	WT	20	21.487
WT	WT	20	17.578
WT	WT	20	15.876000000000001
WT	WT	20	14.895000000000001
WT	WT	20	21.676000000000002
WT	WT	20	20.056
WT	WT	28	51.708
WT	WT	28	30.264999999999997
WT	WT	28	42.494
WT	WT	28	57.956999999999994
WT	WT	28	44.446
WT	WT	28	38.283
WT	WT	28	47.164
WT	WT	28	28.783
WT	WT	28	48.212
WT	WT	28	47.673
WT	WT	28	44.945
WT	WT	28	38.623000000000005
WT	WT	28	54.568000000000005
WT	WT	28	53.017
WT	WT	28	61.388
WT	WT	28	50.181000000000004
