# Supplementary material for: Auxin‐dependent regulation of cell division rates governs root thermomorphogenesis
Source: EMBO J. 2023 Apr 18;42(11):e111926. doi: 10.15252/embj.2022111926 (PMC10233379; doi:10.15252/embj.2022111926)
Supplement: Supplementary file 6 — Source Data for Figure 3 [file EMBJ-42-e111926-s009.zip]

Archive with 50 entries (43 files):
- Figure3/
- __MACOSX/._Figure3
- Figure3/3E/
- __MACOSX/Figure3/._3E
- Figure3/3B/
- __MACOSX/Figure3/._3B
- Figure3/3C/
- __MACOSX/Figure3/._3C
- Figure3/3D/
- __MACOSX/Figure3/._3D
- Figure3/.DS_Store
- __MACOSX/Figure3/._.DS_Store
- Figure3/3A/
- __MACOSX/Figure3/._3A
- Figure3/3F/
- __MACOSX/Figure3/._3F
- Figure3/Figure3_Readme.rtf
- __MACOSX/Figure3/._Figure3_Readme.rtf
- Figure3/3E/root_microscopy_20c.tif
- __MACOSX/Figure3/3E/._root_microscopy_20c.tif
- Figure3/3E/.DS_Store
- __MACOSX/Figure3/3E/._.DS_Store
- Figure3/3E/EdU_stained_cell_count.csv
- __MACOSX/Figure3/3E/._EdU_stained_cell_count.csv
- Figure3/3E/root_microscopy_28c.tif
- __MACOSX/Figure3/3E/._root_microscopy_28c.tif
- Figure3/3B/.DS_Store
- __MACOSX/Figure3/3B/._.DS_Store
- Figure3/3B/elongation_zone_length.csv
- __MACOSX/Figure3/3B/._elongation_zone_length.csv
- Figure3/3C/.DS_Store
- __MACOSX/Figure3/3C/._.DS_Store
- Figure3/3C/differentiation_zone_length.csv
- __MACOSX/Figure3/3C/._differentiation_zone_length.csv
- Figure3/3D/.DS_Store
- __MACOSX/Figure3/3D/._.DS_Store
- Figure3/3D/cell_length_whole_root.csv
- __MACOSX/Figure3/3D/._cell_length_whole_root.csv
- Figure3/3A/.DS_Store
- __MACOSX/Figure3/3A/._.DS_Store
- Figure3/3A/meristem_length.csv
- __MACOSX/Figure3/3A/._meristem_length.csv
- Figure3/3F/.DS_Store
- __MACOSX/Figure3/3F/._.DS_Store
- Figure3/3F/DAPI_microscopy_20c.tif
- __MACOSX/Figure3/3F/._DAPI_microscopy_20c.tif
- Figure3/3F/mitosis_cell_count.csv
- __MACOSX/Figure3/3F/._mitosis_cell_count.csv
- Figure3/3F/DAPI_microscopy_28c.tif
- __MACOSX/Figure3/3F/._DAPI_microscopy_28c.tif
