# Supplementary material for: Auxin‐dependent regulation of cell division rates governs root thermomorphogenesis
Source: EMBO J. 2023 Apr 18;42(11):e111926. doi: 10.15252/embj.2022111926 (PMC10233379; doi:10.15252/embj.2022111926)
Supplement: Supplementary file 6 — Source Data for Figure 3 [file EMBJ-42-e111926-s009.zip › Figure3/3E/EdU_stained_cell_count.csv]

root number	genotype	temperature	EdU stained cells per 1000 µm2
1	col.0	20c	1.165183183
2	col.0	20c	1.112220311
3	col.0	20c	1.37703467
4	col.0	20c	1.747774774
5	col.0	20c	2.718760759
6	col.0	20c	2.206786331
7	col.0	20c	2.277403493
8	col.0	20c	2.895303666
9	col.0	20c	2.153823459
10	col.0	20c	2.047897715
11	col.0	20c	1.765429064
12	col.0	20c	2.842340794
1	col.0	28c	3.813326779
2	col.0	28c	2.73641505
3	col.0	28c	3.001229409
4	col.0	28c	1.959626261
5	col.0	28c	1.659503321
6	col.0	28c	1.588886158
7	col.0	28c	2.348020656
8	col.0	28c	3.107155153
9	col.0	28c	3.619129582
10	col.0	28c	4.643078439
11	col.0	28c	3.866289651
12	col.0	28c	3.442586676
