# Supplementary material for: Auxin‐dependent regulation of cell division rates governs root thermomorphogenesis
Source: EMBO J. 2023 Apr 18;42(11):e111926. doi: 10.15252/embj.2022111926 (PMC10233379; doi:10.15252/embj.2022111926)
Supplement: Supplementary file 6 — Source Data for Figure 3 [file EMBJ-42-e111926-s009.zip › Figure3/3B/elongation_zone_length.csv]

day	temperature	µm
2d	28	388.283177497071
2d	28	395.386830438997
2d	28	375.642313420801
2d	28	431.614832585415
2d	28	492.103404930538
2d	28	419.644683148543
2d	28	453.384256645033
2d	20	228.320146437638
2d	20	218.441086231832
2d	20	275.650889997031
2d	20	309.46530959103
2d	20	198.228676261352
2d	20	217.676044131582
2d	20	204.467761167374
3d	28	575.461274906138
3d	28	521.10893205589
3d	28	596.570323176239
3d	28	682.52808775801
3d	28	549.369905413158
3d	28	617.381853578863
3d	20	596.067557569868
3d	20	494.576548424217
3d	20	480.608350170343
3d	20	453.974775420568
3d	20	475.142052992914
3d	20	498.550097637355
3d	20	494.457383586073
4d	28	750.333693999666
4d	28	786.406115262936
4d	28	648.910600031804
4d	28	710.19522889374
4d	28	735.664173581377
4d	20	640.031025172686
4d	20	712.592867749659
4d	20	664.260327699519
4d	20	668.467976931265
4d	20	721.080160622774
5d	28	826.979345192941
5d	28	832.426801741451
5d	28	920.872123384121
5d	28	844.477611795457
5d	28	915.916244979212
5d	20	748.565974404891
5d	20	774.69254511663
5d	20	803.032276576984
5d	20	754.0227525455
5d	20	736.621898656441
6d	28	929.745975736655
6d	28	860.812049491806
6d	28	818.511976472673
6d	28	884.653935203673
6d	28	806.367554330945
6d	20	869.248798254218
6d	20	894.543169587541
6d	20	864.132642260726
6d	20	832.284787237804
6d	20	939.993426415302
7d	28	1124.13027529035
7d	28	1136.52901181721
7d	28	1100.52810292439
7d	28	931.434503097504
7d	28	957.925257100355
7d	20	919.110622531671
7d	20	1019.57031546915
7d	20	989.827335217349
7d	20	1042.35493102673
7d	20	931.131139860486
