# Supplementary material for: Auxin‐dependent regulation of cell division rates governs root thermomorphogenesis
Source: EMBO J. 2023 Apr 18;42(11):e111926. doi: 10.15252/embj.2022111926 (PMC10233379; doi:10.15252/embj.2022111926)
Supplement: Supplementary file 6 — Source Data for Figure 3 [file EMBJ-42-e111926-s009.zip › Figure3/3C/differentiation_zone_length.csv]

day	temperature	µm	mm
2	28	1700.44991565525	1.70044991565525
2	28	1511.08245446725	1.51108245446725
2	28	1259.45896408321	1.25945896408321
2	28	1469.99470726883	1.46999470726883
2	28	1483.15809574593	1.48315809574593
2	28	1521.80464374018	1.52180464374018
2	28	1983.01219662476	1.98301219662476
2	20	279.06124351077	0.27906124351077
2	20	219.932474904461	0.219932474904461
2	20	309.923833152204	0.309923833152204
2	20	447.210362390161	0.447210362390161
2	20	295.461280461823	0.295461280461823
2	20	238.098307248459	0.238098307248459
2	20	501.334769505857	0.501334769505857
3	28	7308.54840984719	7.30854840984719
3	28	9323.27987064579	9.32327987064579
3	28	8079.51478239429	8.07951478239429
3	28	9159.88962246718	9.15988962246718
3	28	7994.50332163702	7.99450332163702
3	28	8546.43554863313	8.54643554863313
3	20	2791.63254984841	2.79163254984841
3	20	3152.9759540149	3.1529759540149
3	20	2912.90854262135	2.91290854262135
3	20	2253.65095260401	2.25365095260401
3	20	2241.10025576574	2.24110025576574
3	20	2474.5557643914	2.4745557643914
4	28	19989.9314908321	19.9899314908321
4	28	18969.8208432005	18.9698208432005
4	28	18932.7947993732	18.9327947993732
4	28	19221.7393852013	19.2217393852013
4	28	21263.5408265203	21.2635408265203
4	20	7807.1824837527	7.8071824837527
4	20	7706.14344755237	7.70614344755237
4	20	7896.6481424733	7.8966481424733
4	20	7106.04170562904	7.10604170562904
4	20	6668.90617315404	6.66890617315404
5	20	16105.2496583519	16.1052496583519
5	20	14919.323166424	14.919323166424
5	20	15733.3966744962	15.7333966744962
5	20	15298.33698	15.29833698
5	20	17430.48262	17.43048262
5	28	30743.9038975675	30.7439038975675
5	28	32438.8721645912	32.4388721645912
5	28	32968.4933946446	32.9684933946446
5	28	30650.4363846398	30.6504363846398
5	28	29769.7327623412	29.7697327623412
7	28	64948.7945658481	64.9487945658481
7	28	57870.7364733303	57.8707364733303
7	28	55211.929433422	55.211929433422
7	28	56271.3884351596	56.2713884351596
7	28	53207.0500981808	53.2070500981808
7	20	18836.7626519273	18.8367626519273
7	20	25120.4269821513	25.1204269821513
7	20	20187.609905946	20.187609905946
7	20	22306.9704411541	22.3069704411541
7	20	20336.7105577151	20.3367105577151
