# Supplementary material for: Auxin‐dependent regulation of cell division rates governs root thermomorphogenesis
Source: EMBO J. 2023 Apr 18;42(11):e111926. doi: 10.15252/embj.2022111926 (PMC10233379; doi:10.15252/embj.2022111926)
Supplement: Supplementary file 6 — Source Data for Figure 3 [file EMBJ-42-e111926-s009.zip › Figure3/3D/cell_length_whole_root.csv]

cell_position	temperature	root number	cell_length_µm
1	20c	rep1	5.916
1	20c	rep2	5.441
1	20c	rep3	6.392
1	20c	rep4	7.355
1	20c	rep5	7.451
1	20c	rep6	6.129
1	20c	rep7	6.001
1	20c	rep8	7.041
2	20c	rep1	4.868
2	20c	rep2	5.273
2	20c	rep3	6.405
2	20c	rep4	8.576
2	20c	rep5	5.273
2	20c	rep6	6.137
2	20c	rep7	5.646
2	20c	rep8	5.898
3	20c	rep1	7.495
3	20c	rep2	6.042
3	20c	rep3	6.708
3	20c	rep4	8.219
3	20c	rep5	5.38
3	20c	rep6	5.898
3	20c	rep7	7.285
3	20c	rep8	6.234
4	20c	rep1	6.308
4	20c	rep2	5.567
4	20c	rep3	7.968
4	20c	rep4	7.359
4	20c	rep5	10.904
4	20c	rep6	5.668
4	20c	rep7	8.336
4	20c	rep8	5.213
5	20c	rep1	10.541
5	20c	rep2	7.752
5	20c	rep3	5.758
5	20c	rep4	8.551
5	20c	rep5	6.226
5	20c	rep6	6.8
5	20c	rep7	8.086
5	20c	rep8	5.331
6	20c	rep1	8.33
6	20c	rep2	6.02
6	20c	rep3	5.125
6	20c	rep4	7.658
6	20c	rep5	6.668
6	20c	rep6	6.46
6	20c	rep7	8.075
6	20c	rep8	5.671
7	20c	rep1	5.125
7	20c	rep2	7.753
7	20c	rep3	4.905
7	20c	rep4	5.281
7	20c	rep5	5.593
7	20c	rep6	6.469
7	20c	rep7	8.858
7	20c	rep8	5.722
8	20c	rep1	4.785
8	20c	rep2	7.287
8	20c	rep3	4.001
8	20c	rep4	4.088
8	20c	rep5	6.33
8	20c	rep6	7.254
8	20c	rep7	8.592
8	20c	rep8	5.572
9	20c	rep1	8.692
9	20c	rep2	7.101
9	20c	rep3	5.633
9	20c	rep4	8.873
9	20c	rep5	5.815
9	20c	rep6	4.082
9	20c	rep7	7.141
9	20c	rep8	4.207
10	20c	rep1	5.726
10	20c	rep2	6.987
10	20c	rep3	4.102
10	20c	rep4	4.846
10	20c	rep5	4.25
10	20c	rep6	3.853
10	20c	rep7	8.337
10	20c	rep8	6.509
11	20c	rep1	4.678
11	20c	rep2	5.451
11	20c	rep3	4.427
11	20c	rep4	3.829
11	20c	rep5	4.123
11	20c	rep6	4.08
11	20c	rep7	8.507
11	20c	rep8	5.595
12	20c	rep1	5.626
12	20c	rep2	5.157
12	20c	rep3	5.867
12	20c	rep4	4.136
12	20c	rep5	5.032
12	20c	rep6	5.554
12	20c	rep7	7.667
12	20c	rep8	7.1
13	20c	rep1	5.013
13	20c	rep2	5.83
13	20c	rep3	6.376
13	20c	rep4	4.539
13	20c	rep5	5.607
13	20c	rep6	6.348
13	20c	rep7	8.351
13	20c	rep8	7.552
14	20c	rep1	4.603
14	20c	rep2	5.842
14	20c	rep3	7.827
14	20c	rep4	7.593
14	20c	rep5	6.402
14	20c	rep6	4.879
14	20c	rep7	8.39
14	20c	rep8	6.97
15	20c	rep1	4.669
15	20c	rep2	4.881
15	20c	rep3	7.395
15	20c	rep4	7.368
15	20c	rep5	5.368
15	20c	rep6	5.328
15	20c	rep7	9.296
15	20c	rep8	7.569
16	20c	rep1	5.52
16	20c	rep2	5.118
16	20c	rep3	9.52
16	20c	rep4	6.259
16	20c	rep5	5.618
16	20c	rep6	3.513
16	20c	rep7	7.707
16	20c	rep8	7.785
17	20c	rep1	5.681
17	20c	rep2	5.711
17	20c	rep3	8.67
17	20c	rep4	7.041
17	20c	rep5	6.935
17	20c	rep6	5.911
17	20c	rep7	8.273
17	20c	rep8	7.381
18	20c	rep1	5.73
18	20c	rep2	5.196
18	20c	rep3	8.05
18	20c	rep4	8.625
18	20c	rep5	6.889
18	20c	rep6	6.695
18	20c	rep7	5.894
18	20c	rep8	6.402
19	20c	rep1	5.191
19	20c	rep2	5.641
19	20c	rep3	9.183
19	20c	rep4	7.607
19	20c	rep5	8.769
19	20c	rep6	6.928
19	20c	rep7	8.727
19	20c	rep8	7.268
20	20c	rep1	5.786
20	20c	rep2	5.802
20	20c	rep3	9.52
20	20c	rep4	7.841
20	20c	rep5	7.569
20	20c	rep6	9.205
20	20c	rep7	9.069
20	20c	rep8	7.302
21	20c	rep1	5.273
21	20c	rep2	5.021
21	20c	rep3	11.347
21	20c	rep4	8.616
21	20c	rep5	7.968
21	20c	rep6	7.954
21	20c	rep7	7.483
21	20c	rep8	6.206
22	20c	rep1	5.96
22	20c	rep2	5.103
22	20c	rep3	11.676
22	20c	rep4	8.96
22	20c	rep5	7.923
22	20c	rep6	8.28
22	20c	rep7	10.2
22	20c	rep8	5.702
23	20c	rep1	5.616
23	20c	rep2	5.366
23	20c	rep3	10.881
23	20c	rep4	7.933
23	20c	rep5	8.162
23	20c	rep6	6.356
23	20c	rep7	7.707
23	20c	rep8	6.768
24	20c	rep1	6.632
24	20c	rep2	5.88
24	20c	rep3	9.747
24	20c	rep4	10.999
24	20c	rep5	7.491
24	20c	rep6	8.406
24	20c	rep7	9.523
24	20c	rep8	8.169
25	20c	rep1	7.492
25	20c	rep2	5.782
25	20c	rep3	12.241
25	20c	rep4	8.614
25	20c	rep5	7.79
25	20c	rep6	7.737
25	20c	rep7	11.537
25	20c	rep8	9.813
26	20c	rep1	14.123
26	20c	rep2	5.358
26	20c	rep3	12.58
26	20c	rep4	11.792
26	20c	rep5	7.826
26	20c	rep6	7.398
26	20c	rep7	13.567
26	20c	rep8	8.235
27	20c	rep1	13.188
27	20c	rep2	6.55
27	20c	rep3	13.378
27	20c	rep4	9.976
27	20c	rep5	7.437
27	20c	rep6	9.311
27	20c	rep7	22.039
27	20c	rep8	11.808
28	20c	rep1	12.366
28	20c	rep2	6.04
28	20c	rep3	15.08
28	20c	rep4	11.56
28	20c	rep5	7.902
28	20c	rep6	12.135
28	20c	rep7	28.523
28	20c	rep8	20.56
29	20c	rep1	12.819
29	20c	rep2	11.062
29	20c	rep3	15.984
29	20c	rep4	10.541
29	20c	rep5	8.913
29	20c	rep6	17.829
29	20c	rep7	27.918
29	20c	rep8	25.462
30	20c	rep1	12.581
30	20c	rep2	11.406
30	20c	rep3	18.811
30	20c	rep4	11.121
30	20c	rep5	9.04
30	20c	rep6	20.81
30	20c	rep7	129.076
30	20c	rep8	24.294
31	20c	rep1	18.882
31	20c	rep2	9.275
31	20c	rep3	14.55
31	20c	rep4	11.944
31	20c	rep5	18.326
31	20c	rep6	26.508
31	20c	rep7	136.636
31	20c	rep8	33.412
32	20c	rep1	20.913
32	20c	rep2	9.01
32	20c	rep3	176.604
32	20c	rep4	10.909
32	20c	rep5	19.759
32	20c	rep6	28.108
32	20c	rep7	44.855
32	20c	rep8	142.182
33	20c	rep1	24.829
33	20c	rep2	12.41
33	20c	rep3	113.84
33	20c	rep4	11.813
33	20c	rep5	24.659
33	20c	rep6	69.721
33	20c	rep7	88.452
33	20c	rep8	76.618
34	20c	rep1	86.261
34	20c	rep2	15.98
34	20c	rep3	107.837
34	20c	rep4	14.325
34	20c	rep5	111.144
34	20c	rep6	96.846
34	20c	rep7	60.736
34	20c	rep8	91.122
35	20c	rep1	92.653
35	20c	rep2	20.174
35	20c	rep3	117.068
35	20c	rep4	15.563
35	20c	rep5	118.063
35	20c	rep6	103.201
35	20c	rep7	102.831
35	20c	rep8	97.98
36	20c	rep1	147.932
36	20c	rep2	19.836
36	20c	rep3	123.543
36	20c	rep4	15.901
36	20c	rep5	116.643
36	20c	rep6	188.496
36	20c	rep7	34.507
36	20c	rep8	60.066
37	20c	rep1	142.147
37	20c	rep2	27.566
37	20c	rep3	212.678
37	20c	rep4	116.643
37	20c	rep5	120.821
37	20c	rep6	187.685
37	20c	rep7	92.625
37	20c	rep8	113.16
38	20c	rep1	122.161
38	20c	rep2	156.157
38	20c	rep3	198.283
38	20c	rep4	133.349
38	20c	rep5	168.637
38	20c	rep6	178.743
38	20c	rep7	138.172
38	20c	rep8	128.37
39	20c	rep1	143.256
39	20c	rep2	179.279
39	20c	rep3	172.817
39	20c	rep4	151.124
39	20c	rep5	136.871
39	20c	rep6	151.116
39	20c	rep7	211.901
39	20c	rep8	102.204
40	20c	rep1	120.068
40	20c	rep2	194.064
40	20c	rep3	159.133
40	20c	rep4	113.194
40	20c	rep5	122.89
40	20c	rep6	112.478
40	20c	rep7	49.8
40	20c	rep8	99.36
41	20c	rep1	132.568
41	20c	rep2	185.506
41	20c	rep3	125.263
41	20c	rep4	147.791
41	20c	rep5	124.898
41	20c	rep6	123.579
41	20c	rep7	59.44
41	20c	rep8	184.921
42	20c	rep1	220.839
42	20c	rep2	141.504
42	20c	rep3	67.905
42	20c	rep4	132.568
42	20c	rep5	129.81
42	20c	rep6	187.726
42	20c	rep7	128.347
42	20c	rep8	96.622
43	20c	rep1	200.866
43	20c	rep2	130.084
43	20c	rep3	74.906
43	20c	rep4	99.36
43	20c	rep5	108.365
43	20c	rep6	198.817
43	20c	rep7	40.026
43	20c	rep8	91.863
44	20c	rep1	122.76
44	20c	rep2	123.355
44	20c	rep3	127.439
44	20c	rep4	78.663
44	20c	rep5	78.672
44	20c	rep6	189.307
44	20c	rep7	98.692
44	20c	rep8	139.764
45	20c	rep1	113.572
45	20c	rep2	234.553
45	20c	rep3	73.257
45	20c	rep4	97.29
45	20c	rep5	76.013
45	20c	rep6	62.885
45	20c	rep7	45.54
45	20c	rep8	106.441
46	20c	rep1	100.133
46	20c	rep2	184.771
46	20c	rep3	147.203
46	20c	rep4	140.097
46	20c	rep5	70.41
46	20c	rep6	155.642
46	20c	rep7	224.336
46	20c	rep8	183.007
47	20c	rep1	124.392
47	20c	rep2	241.798
47	20c	rep3	143.654
47	20c	rep4	248.175
47	20c	rep5	169.056
47	20c	rep6	189.037
47	20c	rep7	59.356
47	20c	rep8	52.445
48	20c	rep1	88.646
48	20c	rep2	196.503
48	20c	rep3	243.312
48	20c	rep4	89.141
48	20c	rep5	124.432
48	20c	rep6	186.484
48	20c	rep7	53.17
48	20c	rep8	131.116
49	20c	rep1	106.531
49	20c	rep2	171.675
49	20c	rep3	121.318
49	20c	rep4	104.9
49	20c	rep5	134.614
49	20c	rep6	156.064
49	20c	rep7	124.202
49	20c	rep8	115.971
50	20c	rep1	138.002
50	20c	rep2	190.524
50	20c	rep3	117.43
50	20c	rep4	127.007
50	20c	rep5	135.416
50	20c	rep6	184.448
50	20c	rep7	84.183
50	20c	rep8	183.587
51	20c	rep1	151.267
51	20c	rep2	182.037
51	20c	rep3	119.76
51	20c	rep4	214.701
51	20c	rep5	122.138
51	20c	rep6	167.113
51	20c	rep7	118.73
51	20c	rep8	109.04
52	20c	rep1	119.468
52	20c	rep2	182.525
52	20c	rep3	151.871
52	20c	rep4	186.382
52	20c	rep5	134.038
52	20c	rep6	158.106
52	20c	rep7	191.281
52	20c	rep8	127.052
53	20c	rep1	130.527
53	20c	rep2	183.017
53	20c	rep3	102.353
53	20c	rep4	155.942
53	20c	rep5	120.092
53	20c	rep6	124.208
53	20c	rep7	55.958
53	20c	rep8	111.782
54	20c	rep1	151.3
54	20c	rep2	175.349
54	20c	rep3	89.106
54	20c	rep4	165.652
54	20c	rep5	100.06
54	20c	rep6	109.849
54	20c	rep7	176.728
54	20c	rep8	99.37
55	20c	rep1	146.339
55	20c	rep2	277.13
55	20c	rep3	155.954
55	20c	rep4	242.215
55	20c	rep5	115.238
55	20c	rep6	118.842
55	20c	rep7	181.806
55	20c	rep8	79.095
56	20c	rep1	153.926
56	20c	rep2	260.081
56	20c	rep3	169.91
56	20c	rep4	289.407
56	20c	rep5	178.106
56	20c	rep6	145.649
56	20c	rep7	132.057
56	20c	rep8	99.42
57	20c	rep1	116.351
57	20c	rep2	283.143
57	20c	rep3	176.749
57	20c	rep4	93.191
57	20c	rep5	187.402
57	20c	rep6	126.274
57	20c	rep7	256.788
57	20c	rep8	84.225
58	20c	rep1	205.046
58	20c	rep2	266.62
58	20c	rep3	153.368
58	20c	rep4	115.232
58	20c	rep5	191.82
58	20c	rep6	121.489
58	20c	rep7	134.16
58	20c	rep8	80.186
59	20c	rep1	187.035
59	20c	rep2	245.008
59	20c	rep3	203.849
59	20c	rep4	119.402
59	20c	rep5	200.101
59	20c	rep6	123.054
59	20c	rep7	260.614
59	20c	rep8	107.642
60	20c	rep1	206.463
60	20c	rep2	207.502
60	20c	rep3	138.338
60	20c	rep4	69.69
60	20c	rep5	188.523
60	20c	rep6	150.434
60	20c	rep7	123.518
60	20c	rep8	78.808
61	20c	rep1	149.055
61	20c	rep2	210.193
61	20c	rep3	118.192
61	20c	rep4	139.464
61	20c	rep5	165.843
61	20c	rep6	207.855
61	20c	rep7	189.241
61	20c	rep8	82.113
62	20c	rep1	171.471
62	20c	rep2	276.385
62	20c	rep3	113.584
62	20c	rep4	189.307
62	20c	rep5	214.15
62	20c	rep6	260.138
62	20c	rep7	197.042
62	20c	rep8	80.742
63	20c	rep1	168.563
63	20c	rep2	184.341
63	20c	rep3	135.353
63	20c	rep4	158.701
63	20c	rep5	232.939
63	20c	rep6	241.509
63	20c	rep7	185.673
63	20c	rep8	89.83
64	20c	rep1	249.949
64	20c	rep2	165.007
64	20c	rep3	89.181
64	20c	rep4	167.221
64	20c	rep5	119.442
64	20c	rep6	74.52
64	20c	rep7	182.163
64	20c	rep8	91.456
65	20c	rep1	129.501
65	20c	rep2	189.003
65	20c	rep3	187.093
65	20c	rep4	166.326
65	20c	rep5	155.942
65	20c	rep6	162.156
65	20c	rep7	205.265
65	20c	rep8	81.578
66	20c	rep1	219.437
66	20c	rep2	189.247
66	20c	rep3	162.84
66	20c	rep4	228.894
66	20c	rep5	169.101
66	20c	rep6	145.005
66	20c	rep7	121.565
66	20c	rep8	45.961
67	20c	rep1	200.482
67	20c	rep2	299.851
67	20c	rep3	85.605
67	20c	rep4	54.667
67	20c	rep5	136.961
67	20c	rep6	172.612
67	20c	rep7	78.119
67	20c	rep8	55.475
68	20c	rep1	203.058
68	20c	rep2	300.202
68	20c	rep3	133.904
68	20c	rep4	289.295
68	20c	rep5	125.212
68	20c	rep6	73.143
68	20c	rep7	196.771
68	20c	rep8	67.834
69	20c	rep1	118.682
69	20c	rep2	261.446
69	20c	rep3	148.51
69	20c	rep4	327.762
69	20c	rep5	118.752
69	20c	rep6	158.161
69	20c	rep7	149.399
69	20c	rep8	99.382
70	20c	rep1	129.391
70	20c	rep2	292.58
70	20c	rep3	284.685
70	20c	rep4	284.401
70	20c	rep5	70.596
70	20c	rep6	250.474
70	20c	rep7	209.481
70	20c	rep8	106.441
71	20c	rep1	162.156
71	20c	rep2	210.759
71	20c	rep3	162.859
71	20c	rep4	97.41
71	20c	rep5	36.888
71	20c	rep6	151.211
71	20c	rep7	125.809
71	20c	rep8	102.847
72	20c	rep1	149.859
72	20c	rep2	167.751
72	20c	rep3	167.113
72	20c	rep4	159.486
72	20c	rep5	182.454
72	20c	rep6	142.343
72	20c	rep7	78.905
72	20c	rep8	124.231
73	20c	rep1	131.792
73	20c	rep2	278
73	20c	rep3	124.69
73	20c	rep4	206.083
73	20c	rep5	222.31
73	20c	rep6	147.384
73	20c	rep7	195.582
73	20c	rep8	75.978
74	20c	rep1	143.527
74	20c	rep2	158.013
74	20c	rep3	148.453
74	20c	rep4	386.065
74	20c	rep5	184.416
74	20c	rep6	122.325
74	20c	rep7	71.879
74	20c	rep8	97.3
75	20c	rep1	111.799
75	20c	rep2	177.085
75	20c	rep3	149.169
75	20c	rep4	162.846
75	20c	rep5	113.236
75	20c	rep6	157.417
75	20c	rep7	203.625
75	20c	rep8	121.565
76	20c	rep1	225.008
76	20c	rep2	149.041
76	20c	rep3	240.208
76	20c	rep4	185.611
76	20c	rep5	255.569
76	20c	rep6	145.695
76	20c	rep7	285.743
76	20c	rep8	46.558
77	20c	rep1	207
77	20c	rep2	182.044
77	20c	rep3	117.592
77	20c	rep4	162.269
77	20c	rep5	41.863
77	20c	rep6	132.998
77	20c	rep7	142.837
77	20c	rep8	102.122
78	20c	rep1	168.531
78	20c	rep2	328.738
78	20c	rep3	120.448
78	20c	rep4	199.486
78	20c	rep5	205.677
78	20c	rep6	148.544
78	20c	rep7	134.208
78	20c	rep8	106.262
79	20c	rep1	123.604
79	20c	rep2	322.224
79	20c	rep3	130.249
79	20c	rep4	78.808
79	20c	rep5	209.873
79	20c	rep6	121.722
79	20c	rep7	164.591
79	20c	rep8	89.703
80	20c	rep1	233.569
80	20c	rep2	219.505
80	20c	rep3	133.686
80	20c	rep4	167.152
80	20c	rep5	52.553
80	20c	rep6	153.186
80	20c	rep7	149.732
80	20c	rep8	84.18
81	20c	rep1	181.827
81	20c	rep2	211.002
81	20c	rep3	100.167
81	20c	rep4	129.841
81	20c	rep5	80.088
81	20c	rep6	110.402
81	20c	rep7	147.203
81	20c	rep8	112.641
82	20c	rep1	163.904
82	20c	rep2	240.133
82	20c	rep3	104.962
82	20c	rep4	186.301
82	20c	rep5	165.636
82	20c	rep6	231.877
82	20c	rep7	93.173
82	20c	rep8	67.104
83	20c	rep1	148.453
83	20c	rep2	191.167
83	20c	rep3	52.458
83	20c	rep4	161.579
83	20c	rep5	142.307
83	20c	rep6	75.213
83	20c	rep7	133.924
83	20c	rep8	131.145
84	20c	rep1	152.848
84	20c	rep2	289.035
84	20c	rep3	173.542
84	20c	rep4	195.3
84	20c	rep5	132.661
84	20c	rep6	88.344
84	20c	rep7	151.814
84	20c	rep8	126.494
85	20c	rep1	152.529
85	20c	rep2	290.028
85	20c	rep3	172.638
85	20c	rep4	77.587
85	20c	rep5	222.96
85	20c	rep6	158.737
85	20c	rep7	33.817
85	20c	rep8	93.153
86	20c	rep1	206.31
86	20c	rep2	277.521
86	20c	rep3	152.715
86	20c	rep4	168.429
86	20c	rep5	159.821
86	20c	rep6	171.209
86	20c	rep7	164.858
86	20c	rep8	104.889
87	20c	rep1	156.038
87	20c	rep2	232.138
87	20c	rep3	206.505
87	20c	rep4	124.279
87	20c	rep5	197.544
87	20c	rep6	225.9
87	20c	rep7	128.607
87	20c	rep8	102.819
88	20c	rep1	140.474
88	20c	rep2	258.194
88	20c	rep3	127.327
88	20c	rep4	237.504
88	20c	rep5	194.13
88	20c	rep6	171.188
88	20c	rep7	55.818
88	20c	rep8	86.275
89	20c	rep1	194.787
89	20c	rep2	234.019
89	20c	rep3	118.642
89	20c	rep4	260.951
89	20c	rep5	195.71
89	20c	rep6	219.165
89	20c	rep7	121.88
89	20c	rep8	77.357
90	20c	rep1	159.463
90	20c	rep2	272.413
90	20c	rep3	115.731
90	20c	rep4	246.365
90	20c	rep5	279.696
90	20c	rep6	214.422
90	20c	rep8	81.525
91	20c	rep1	162.525
91	20c	rep2	239.075
91	20c	rep3	204.949
91	20c	rep4	141.618
91	20c	rep5	122.2
91	20c	rep6	86.104
91	20c	rep8	78.408
92	20c	rep1	132.884
92	20c	rep2	227.108
92	20c	rep3	110.434
92	20c	rep4	190.541
92	20c	rep5	184.386
92	20c	rep6	215.339
92	20c	rep8	98.525
93	20c	rep1	172.42
93	20c	rep2	225.109
93	20c	rep3	153.335
93	20c	rep4	193.969
93	20c	rep5	110.434
93	20c	rep6	257.378
93	20c	rep8	113.632
94	20c	rep1	169.942
94	20c	rep2	238.355
94	20c	rep3	138.016
94	20c	rep4	140.131
94	20c	rep5	296.836
94	20c	rep6	371.243
94	20c	rep8	130.673
95	20c	rep1	142.147
95	20c	rep2	260.002
95	20c	rep3	149.922
95	20c	rep4	211.361
95	20c	rep5	291.178
95	20c	rep6	239.529
95	20c	rep8	111.227
96	20c	rep1	144.269
96	20c	rep2	228.055
96	20c	rep3	142.247
96	20c	rep4	56.584
96	20c	rep5	119.498
96	20c	rep6	242.411
96	20c	rep8	102.812
97	20c	rep1	270.004
97	20c	rep2	230.058
97	20c	rep3	103.73
97	20c	rep4	171.86
97	20c	rep5	82.811
97	20c	rep6	167.874
97	20c	rep8	120.06
98	20c	rep1	194.679
98	20c	rep2	196.471
98	20c	rep3	126.693
98	20c	rep4	179.485
98	20c	rep5	106.341
98	20c	rep6	146.282
98	20c	rep8	94.002
99	20c	rep1	123.527
99	20c	rep2	199.361
99	20c	rep3	196.271
99	20c	rep4	148.664
99	20c	rep5	125.853
99	20c	rep6	153.205
99	20c	rep8	96.111
100	20c	rep1	135.937
100	20c	rep2	182.176
100	20c	rep3	150.445
100	20c	rep4	153.909
100	20c	rep5	137.421
100	20c	rep6	186.55
100	20c	rep8	93.242
101	20c	rep1	98.002
101	20c	rep2	274.332
101	20c	rep3	182.193
101	20c	rep4	140.097
101	20c	rep5	131.457
101	20c	rep6	193.409
101	20c	rep8	209.778
102	20c	rep1	118.119
102	20c	rep2	289.715
102	20c	rep3	130.558
102	20c	rep4	119.707
102	20c	rep5	50.071
102	20c	rep6	160.798
102	20c	rep8	154.685
103	20c	rep1	210.848
103	20c	rep2	269.685
103	20c	rep3	116.618
103	20c	rep4	104.937
103	20c	rep5	165.053
103	20c	rep6	173.821
103	20c	rep8	161.709
104	20c	rep1	253.503
104	20c	rep2	252
104	20c	rep3	113.263
104	20c	rep4	100.799
104	20c	rep5	155.862
104	20c	rep6	156.685
104	20c	rep8	152.754
105	20c	rep1	307.534
105	20c	rep2	279.85
105	20c	rep3	118.089
105	20c	rep4	138.084
105	20c	rep5	198.3
105	20c	rep6	86.385
105	20c	rep8	215.599
106	20c	rep1	206.339
106	20c	rep2	299.737
106	20c	rep3	122.837
106	20c	rep4	117.068
106	20c	rep5	184.313
106	20c	rep6	191.678
106	20c	rep8	131.145
107	20c	rep1	127.027
107	20c	rep3	77.431
107	20c	rep4	36.804
107	20c	rep5	159.928
107	20c	rep6	87.698
107	20c	rep8	169.741
108	20c	rep1	129.06
108	20c	rep3	78.736
108	20c	rep4	85.696
108	20c	rep5	77.28
108	20c	rep6	156.064
108	20c	rep8	137.483
109	20c	rep1	204.334
109	20c	rep3	85.96
109	20c	rep4	92.668
109	20c	rep5	91.083
109	20c	rep6	164.946
109	20c	rep8	147.287
110	20c	rep1	137.7
110	20c	rep3	75.978
110	20c	rep4	78.808
110	20c	rep5	158.016
110	20c	rep6	154.615
110	20c	rep8	111.916
111	20c	rep1	220.646
111	20c	rep3	114.573
111	20c	rep4	73.833
111	20c	rep5	148.664
111	20c	rep6	101.489
112	20c	rep1	197.706
112	20c	rep3	120.078
112	20c	rep4	39.354
112	20c	rep5	135.809
112	20c	rep6	118.842
113	20c	rep1	335.077
113	20c	rep3	97.3
113	20c	rep4	44.014
113	20c	rep5	96.689
113	20c	rep6	109.712
114	20c	rep3	80.088
114	20c	rep4	77.59
114	20c	rep5	123.192
114	20c	rep6	103.537
115	20c	rep3	143.58
115	20c	rep5	146.646
115	20c	rep6	156.381
116	20c	rep3	122.511
116	20c	rep5	233.481
117	20c	rep3	151.99
117	20c	rep5	271.367
118	20c	rep3	111.09
119	20c	rep3	121.471
120	20c	rep3	106.832
121	20c	rep3	95.999
122	20c	rep3	117.43
123	20c	rep3	120.758
124	20c	rep3	115.249
125	20c	rep3	63.514
126	20c	rep3	78.672
127	20c	rep3	186.382
128	20c	rep3	135.958
1	28c	rep1	6.235
1	28c	rep2	5.443
1	28c	rep3	6.129
1	28c	rep4	8.755
1	28c	rep5	4.199
1	28c	rep6	5.699
1	28c	rep7	8.372
1	28c	rep8	7.451
2	28c	rep1	7.166
2	28c	rep2	6.8
2	28c	rep3	10.203
2	28c	rep4	11.71
2	28c	rep5	4.65
2	28c	rep6	9.644
2	28c	rep7	4.767
2	28c	rep8	8.762
3	28c	rep1	9.24
3	28c	rep2	9.236
3	28c	rep3	6.894
3	28c	rep4	7.985
3	28c	rep5	5.781
3	28c	rep6	8.937
3	28c	rep7	5.101
3	28c	rep8	6.668
4	28c	rep1	6.03
4	28c	rep2	8.111
4	28c	rep3	7.006
4	28c	rep4	8.988
4	28c	rep5	5.999
4	28c	rep6	8.515
4	28c	rep7	5.569
4	28c	rep8	7.468
5	28c	rep1	4.706
5	28c	rep2	7.724
5	28c	rep3	4.921
5	28c	rep4	10.118
5	28c	rep5	6.27
5	28c	rep6	8.72
5	28c	rep7	8.575
5	28c	rep8	7.169
6	28c	rep1	8.934
6	28c	rep2	6.71
6	28c	rep3	6.711
6	28c	rep4	8.727
6	28c	rep5	6.598
6	28c	rep6	4.603
6	28c	rep7	9.006
6	28c	rep8	6.418
7	28c	rep1	5.193
7	28c	rep2	4.266
7	28c	rep3	4.218
7	28c	rep4	5.445
7	28c	rep5	8.443
7	28c	rep6	4.846
7	28c	rep7	4.846
7	28c	rep8	7.426
8	28c	rep1	3.631
8	28c	rep2	3.98
8	28c	rep3	4.765
8	28c	rep4	5.218
8	28c	rep5	9.155
8	28c	rep6	5.361
8	28c	rep7	5.621
8	28c	rep8	7.106
9	28c	rep1	4.65
9	28c	rep2	8.136
9	28c	rep3	5.257
9	28c	rep4	8.727
9	28c	rep5	5.443
9	28c	rep6	5.027
9	28c	rep7	4.803
9	28c	rep8	5.21
10	28c	rep1	5.325
10	28c	rep2	5.091
10	28c	rep3	3.191
10	28c	rep4	8.953
10	28c	rep5	5.269
10	28c	rep6	5.443
10	28c	rep7	4.05
10	28c	rep8	6.898
11	28c	rep1	7.153
11	28c	rep2	4.193
11	28c	rep3	3.973
11	28c	rep4	9.861
11	28c	rep5	4.934
11	28c	rep6	3.995
11	28c	rep7	4.696
11	28c	rep8	5.196
12	28c	rep1	5.793
12	28c	rep2	5.03
12	28c	rep3	5.125
12	28c	rep4	4.421
12	28c	rep5	5.338
12	28c	rep6	5.366
12	28c	rep7	5.346
12	28c	rep8	6.639
13	28c	rep1	7.671
13	28c	rep2	3.452
13	28c	rep3	5.338
13	28c	rep4	4.199
13	28c	rep5	5.087
13	28c	rep6	3.494
13	28c	rep7	4.95
13	28c	rep8	6.462
14	28c	rep1	7.101
14	28c	rep2	6.42
14	28c	rep3	5.464
14	28c	rep4	3.408
14	28c	rep5	5.436
14	28c	rep6	5.61
14	28c	rep7	5.06
14	28c	rep8	6.554
15	28c	rep1	6.288
15	28c	rep2	5.346
15	28c	rep3	5.61
15	28c	rep4	5.101
15	28c	rep5	5.919
15	28c	rep6	4.08
15	28c	rep7	5.855
15	28c	rep8	6.644
16	28c	rep1	5.551
16	28c	rep2	5.771
16	28c	rep3	6.12
16	28c	rep4	4.533
16	28c	rep5	4.501
16	28c	rep6	5.327
16	28c	rep7	4.979
16	28c	rep8	6.89
17	28c	rep1	5.618
17	28c	rep2	4.266
17	28c	rep3	7.172
17	28c	rep4	4.193
17	28c	rep5	3.55
17	28c	rep6	4.99
17	28c	rep7	4.268
17	28c	rep8	6.717
18	28c	rep1	6.685
18	28c	rep2	5.956
18	28c	rep3	6.802
18	28c	rep4	4.894
18	28c	rep5	4.826
18	28c	rep6	5.044
18	28c	rep7	5.722
18	28c	rep8	6.207
19	28c	rep1	7.686
19	28c	rep2	6.129
19	28c	rep3	6.292
19	28c	rep4	6.033
19	28c	rep5	7.117
19	28c	rep6	4.505
19	28c	rep7	3.801
19	28c	rep8	6.63
20	28c	rep1	7.671
20	28c	rep2	4.158
20	28c	rep3	5.553
20	28c	rep4	6.356
20	28c	rep5	5.595
20	28c	rep6	4.803
20	28c	rep7	4.007
20	28c	rep8	7.057
21	28c	rep1	7.093
21	28c	rep2	9.179
21	28c	rep3	6.348
21	28c	rep4	7.148
21	28c	rep5	5.357
21	28c	rep6	5.143
21	28c	rep7	3.447
21	28c	rep8	7.056
22	28c	rep1	6.824
22	28c	rep2	5.273
22	28c	rep3	6.688
22	28c	rep4	7.483
22	28c	rep5	5.515
22	28c	rep6	5.213
22	28c	rep7	6.113
22	28c	rep8	6.89
23	28c	rep1	7.958
23	28c	rep2	5.488
23	28c	rep3	8.274
23	28c	rep4	6.8
23	28c	rep5	10.945
23	28c	rep6	5.1
23	28c	rep7	4.681
23	28c	rep8	6.46
24	28c	rep1	7.624
24	28c	rep2	6.237
24	28c	rep3	7.481
24	28c	rep4	11.151
24	28c	rep5	6.025
24	28c	rep6	6.009
24	28c	rep7	5.61
24	28c	rep8	7.395
25	28c	rep1	7.009
25	28c	rep2	6.828
25	28c	rep3	8.956
25	28c	rep4	15.753
25	28c	rep5	6.876
25	28c	rep6	5.698
25	28c	rep7	4.119
25	28c	rep8	7.31
26	28c	rep1	6.876
26	28c	rep2	5.592
26	28c	rep3	8.332
26	28c	rep4	16.232
26	28c	rep5	8.392
26	28c	rep6	6.292
26	28c	rep7	4.893
26	28c	rep8	7.14
27	28c	rep1	8.971
27	28c	rep2	5.432
27	28c	rep3	8.33
27	28c	rep4	18.36
27	28c	rep5	9.763
27	28c	rep6	6.291
27	28c	rep7	9.056
27	28c	rep8	7.233
28	28c	rep1	6.516
28	28c	rep2	5.862
28	28c	rep3	9.194
28	28c	rep4	23.296
28	28c	rep5	10.039
28	28c	rep6	10.881
28	28c	rep7	8.424
28	28c	rep8	8.249
29	28c	rep1	9.112
29	28c	rep2	6.144
29	28c	rep3	17.178
29	28c	rep4	18.919
29	28c	rep5	8.842
29	28c	rep6	11.135
29	28c	rep7	6.316
29	28c	rep8	8.674
30	28c	rep1	9.838
30	28c	rep2	12.849
30	28c	rep3	26.529
30	28c	rep4	31.615
30	28c	rep5	9.526
30	28c	rep6	14.111
30	28c	rep7	7.341
30	28c	rep8	7.055
31	28c	rep1	14.477
31	28c	rep2	13.45
31	28c	rep3	23.288
31	28c	rep4	61.472
31	28c	rep5	10.2
31	28c	rep6	13.367
31	28c	rep7	8.311
31	28c	rep8	8.5
32	28c	rep1	20.138
32	28c	rep2	15.918
32	28c	rep3	18.071
32	28c	rep4	119.402
32	28c	rep5	21.42
32	28c	rep6	14.296
32	28c	rep7	8.323
32	28c	rep8	8.589
33	28c	rep1	14.762
33	28c	rep2	14.964
33	28c	rep3	141.457
33	28c	rep4	71.763
33	28c	rep5	14.851
33	28c	rep6	14.395
33	28c	rep7	17.361
33	28c	rep8	8.925
34	28c	rep1	15.54
34	28c	rep2	18.943
34	28c	rep3	135.24
34	28c	rep4	53.838
34	28c	rep5	14.987
34	28c	rep6	14.287
34	28c	rep7	11.444
34	28c	rep8	18.588
35	28c	rep1	62.104
35	28c	rep2	18.943
35	28c	rep3	129.06
35	28c	rep4	153.628
35	28c	rep5	27.574
35	28c	rep6	22.329
35	28c	rep7	13.692
35	28c	rep8	14.451
36	28c	rep1	76.593
36	28c	rep2	19.143
36	28c	rep3	272.593
36	28c	rep4	57.96
36	28c	rep5	113.168
36	28c	rep6	91.773
36	28c	rep7	23.598
36	28c	rep8	14.969
37	28c	rep1	78.66
37	28c	rep2	22.512
37	28c	rep3	273.961
37	28c	rep4	90.432
37	28c	rep5	120.078
37	28c	rep6	102.576
37	28c	rep7	29.074
37	28c	rep8	138.692
38	28c	rep1	99.398
38	28c	rep2	84.18
38	28c	rep3	106.403
38	28c	rep4	64.893
38	28c	rep5	154.685
38	28c	rep6	46.94
38	28c	rep7	144.269
38	28c	rep8	156.654
39	28c	rep1	113.902
39	28c	rep2	112.472
39	28c	rep3	229.131
39	28c	rep4	66.33
39	28c	rep5	168.395
39	28c	rep6	127.667
39	28c	rep7	183.67
39	28c	rep8	136.622
40	28c	rep1	166.308
40	28c	rep2	45.561
40	28c	rep3	198.763
40	28c	rep4	123.51
40	28c	rep5	174.017
40	28c	rep6	77.973
40	28c	rep7	198.721
40	28c	rep8	167.016
41	28c	rep1	92.018
41	28c	rep2	126.751
41	28c	rep3	80.757
41	28c	rep4	95.999
41	28c	rep5	113.883
41	28c	rep6	100.742
41	28c	rep7	209.111
41	28c	rep8	116.612
42	28c	rep1	112.936
42	28c	rep2	120.758
42	28c	rep3	107.72
42	28c	rep4	135.946
42	28c	rep5	192.589
42	28c	rep6	111.782
42	28c	rep7	93.16
42	28c	rep8	213.322
43	28c	rep1	121.253
43	28c	rep2	237.722
43	28c	rep3	242.331
43	28c	rep4	77.391
43	28c	rep5	187.01
43	28c	rep6	35.907
43	28c	rep7	175.999
43	28c	rep8	294.631
44	28c	rep1	108.572
44	28c	rep2	78.853
44	28c	rep3	184.262
44	28c	rep4	166.703
44	28c	rep5	162.986
44	28c	rep6	163.553
44	28c	rep7	182.494
44	28c	rep8	117.308
45	28c	rep1	60.783
45	28c	rep2	138.705
45	28c	rep3	169.101
45	28c	rep4	94.002
45	28c	rep5	40.31
45	28c	rep6	116.612
45	28c	rep7	219.437
45	28c	rep8	234.601
46	28c	rep1	28.12
46	28c	rep2	132.482
46	28c	rep3	131.971
46	28c	rep4	105.626
46	28c	rep5	220.839
46	28c	rep6	172.512
46	28c	rep7	278.829
46	28c	rep8	138.717
47	28c	rep1	69.055
47	28c	rep2	198.763
47	28c	rep3	153.205
47	28c	rep4	65.565
47	28c	rep5	171.155
47	28c	rep6	219.43
47	28c	rep7	256.889
47	28c	rep8	135.303
48	28c	rep1	93.181
48	28c	rep2	70.434
48	28c	rep3	138.028
48	28c	rep4	114.708
48	28c	rep5	171.17
48	28c	rep6	165.67
48	28c	rep7	111.814
48	28c	rep8	137.338
49	28c	rep1	187.022
49	28c	rep2	45.545
49	28c	rep3	116.661
49	28c	rep4	101.43
49	28c	rep5	165.623
49	28c	rep6	129.749
49	28c	rep7	64.875
49	28c	rep8	75.223
50	28c	rep1	113.224
50	28c	rep2	199.41
50	28c	rep3	103.583
50	28c	rep4	181.503
50	28c	rep5	86.253
50	28c	rep6	182.862
50	28c	rep7	182.244
50	28c	rep8	222.87
51	28c	rep1	113.626
51	28c	rep2	92.46
51	28c	rep3	191.825
51	28c	rep4	116.021
51	28c	rep5	148.48
51	28c	rep6	57.419
51	28c	rep7	179.448
51	28c	rep8	169.762
52	28c	rep1	103.918
52	28c	rep2	187.691
52	28c	rep3	191.13
52	28c	rep4	232.702
52	28c	rep5	129.903
52	28c	rep6	156.064
52	28c	rep7	174.541
52	28c	rep8	106.262
53	28c	rep1	126.045
53	28c	rep2	79.353
53	28c	rep3	176.652
53	28c	rep4	60.736
53	28c	rep5	202.228
53	28c	rep6	100.74
53	28c	rep7	119.388
53	28c	rep8	67.058
54	28c	rep1	100.761
54	28c	rep2	122.132
54	28c	rep3	128.49
54	28c	rep4	134.373
54	28c	rep5	63.54
54	28c	rep6	94.533
54	28c	rep7	150.611
54	28c	rep8	113.539
55	28c	rep1	105.404
55	28c	rep2	103.5
55	28c	rep3	171.899
55	28c	rep4	105.651
55	28c	rep5	75.412
55	28c	rep6	157.322
55	28c	rep7	131.564
55	28c	rep8	153.182
56	28c	rep1	96.6
56	28c	rep2	160.983
56	28c	rep3	171.121
56	28c	rep4	89.742
56	28c	rep5	129.179
56	28c	rep6	182.165
56	28c	rep7	179.591
56	28c	rep8	111.789
57	28c	rep1	70.394
57	28c	rep2	62.196
57	28c	rep3	160.08
57	28c	rep4	201.132
57	28c	rep5	148.51
57	28c	rep6	103.5
57	28c	rep7	237.072
57	28c	rep8	157.865
58	28c	rep1	158.997
58	28c	rep2	263.906
58	28c	rep3	160.086
58	28c	rep4	164.243
58	28c	rep5	91.835
58	28c	rep6	108.332
58	28c	rep7	208.463
58	28c	rep8	101.202
59	28c	rep1	86.945
59	28c	rep2	162.279
59	28c	rep3	189.931
59	28c	rep4	81.423
59	28c	rep5	87.008
59	28c	rep6	173.202
59	28c	rep7	213.971
59	28c	rep8	217.389
60	28c	rep1	102.354
60	28c	rep2	167.683
60	28c	rep3	244.479
60	28c	rep4	128.459
60	28c	rep5	140.179
60	28c	rep6	146.295
60	28c	rep7	194.658
60	28c	rep8	157.299
61	28c	rep1	86.94
61	28c	rep2	202.471
61	28c	rep3	48.32
61	28c	rep4	196.709
61	28c	rep5	214.591
61	28c	rep6	172.534
61	28c	rep7	144.686
61	28c	rep8	221.507
62	28c	rep1	36.577
62	28c	rep2	322.115
62	28c	rep3	162.151
62	28c	rep4	162.912
62	28c	rep5	195.29
62	28c	rep6	124.983
62	28c	rep7	282.618
62	28c	rep8	145.597
63	28c	rep1	50.37
63	28c	rep2	83.533
63	28c	rep3	121.489
63	28c	rep4	172.588
63	28c	rep5	136.683
63	28c	rep6	127.717
63	28c	rep7	182.578
63	28c	rep8	253.234
64	28c	rep1	163.676
64	28c	rep2	139.245
64	28c	rep3	332.638
64	28c	rep4	163.017
64	28c	rep5	143.654
64	28c	rep6	120.782
64	28c	rep7	151.9
64	28c	rep8	109.745
65	28c	rep1	180.111
65	28c	rep2	86.294
65	28c	rep3	225.647
65	28c	rep4	41.766
65	28c	rep5	80.114
65	28c	rep6	120.062
65	28c	rep7	168.383
65	28c	rep8	212.538
66	28c	rep1	153.895
66	28c	rep2	109.02
66	28c	rep3	260.145
66	28c	rep4	240.24
66	28c	rep5	118.752
66	28c	rep6	124.202
66	28c	rep7	123.512
66	28c	rep8	92.836
67	28c	rep1	183.54
67	28c	rep2	82.252
67	28c	rep3	202.401
67	28c	rep4	142.182
67	28c	rep5	62.104
67	28c	rep6	84.87
67	28c	rep7	98.757
67	28c	rep8	202.212
68	28c	rep1	48.379
68	28c	rep2	229.326
68	28c	rep3	180.827
68	28c	rep4	128.407
68	28c	rep5	77.477
68	28c	rep6	100.052
68	28c	rep7	186.363
68	28c	rep8	266.384
69	28c	rep1	124.898
69	28c	rep2	137.52
69	28c	rep3	336.721
69	28c	rep4	138.062
69	28c	rep5	126.423
69	28c	rep6	151.135
69	28c	rep7	198.955
69	28c	rep8	357.577
70	28c	rep1	49.68
70	28c	rep2	111.78
70	28c	rep3	292.6
70	28c	rep4	142.167
70	28c	rep5	146.477
70	28c	rep6	104.937
70	28c	rep7	170.436
70	28c	rep8	268.008
71	28c	rep1	179.448
71	28c	rep2	114.259
71	28c	rep3	134.557
71	28c	rep4	102.847
71	28c	rep5	121.448
71	28c	rep6	154.585
71	28c	rep7	63.495
71	28c	rep8	320.52
72	28c	rep1	53.13
72	28c	rep2	102.129
72	28c	rep3	74.52
72	28c	rep4	136.105
72	28c	rep5	133.349
72	28c	rep6	114.542
72	28c	rep7	89.724
72	28c	rep8	158.064
73	28c	rep1	129.984
73	28c	rep2	183.545
73	28c	rep3	56.618
73	28c	rep4	112.394
73	28c	rep5	131.819
73	28c	rep6	111.227
73	28c	rep7	113.858
73	28c	rep8	175.327
74	28c	rep1	139.626
74	28c	rep2	175.651
74	28c	rep3	149.557
74	28c	rep4	141.586
74	28c	rep5	132.568
74	28c	rep6	109.197
74	28c	rep7	264.422
74	28c	rep8	78.217
75	28c	rep1	118.153
75	28c	rep2	105.432
75	28c	rep3	184.521
75	28c	rep4	176.652
75	28c	rep5	213.211
75	28c	rep6	95.38
75	28c	rep7	280.225
75	28c	rep8	206.311
76	28c	rep1	116.683
76	28c	rep2	204.949
76	28c	rep3	163.05
76	28c	rep4	145.099
76	28c	rep5	195.3
76	28c	rep6	201.363
76	28c	rep7	143.58
76	28c	rep8	120.092
77	28c	rep1	167.031
77	28c	rep2	325.73
77	28c	rep3	62.134
77	28c	rep4	121.471
77	28c	rep5	188.583
77	28c	rep6	77.973
77	28c	rep7	140.504
77	28c	rep8	126.96
78	28c	rep1	54.549
78	28c	rep2	115.436
78	28c	rep3	50.389
78	28c	rep4	149.431
78	28c	rep5	168.45
78	28c	rep6	201.132
78	28c	rep7	271.241
78	28c	rep8	87.008
79	28c	rep1	233.911
79	28c	rep2	195.665
79	28c	rep3	166.981
79	28c	rep4	231.89
79	28c	rep5	206.771
79	28c	rep6	111.789
79	28c	rep7	246.408
79	28c	rep8	82.826
80	28c	rep1	107.649
80	28c	rep2	214.6
80	28c	rep3	196.727
80	28c	rep4	76.593
80	28c	rep5	177.492
80	28c	rep6	86.965
80	28c	rep7	241.525
80	28c	rep8	97.29
81	28c	rep1	132.595
81	28c	rep2	189.761
81	28c	rep3	215.998
81	28c	rep4	121.448
81	28c	rep5	160.2
81	28c	rep6	78.687
81	28c	rep7	236.062
81	28c	rep8	221.507
82	28c	rep1	161.484
82	28c	rep2	40.642
82	28c	rep3	182.871
82	28c	rep4	175.261
82	28c	rep5	108.332
82	28c	rep6	112.605
82	28c	rep7	123.604
82	28c	rep8	138.774
83	28c	rep1	127.052
83	28c	rep2	212.843
83	28c	rep3	171.133
83	28c	rep4	257.181
83	28c	rep5	161.513
83	28c	rep6	145.695
83	28c	rep7	228.474
83	28c	rep8	128.37
84	28c	rep1	123.887
84	28c	rep2	43.492
84	28c	rep3	188.472
84	28c	rep4	22.177
84	28c	rep5	207.041
84	28c	rep6	80.804
84	28c	rep7	47.645
84	28c	rep8	132.482
85	28c	rep1	136.648
85	28c	rep2	240.129
85	28c	rep3	76.602
85	28c	rep4	184.854
85	28c	rep5	128.703
85	28c	rep6	88.323
85	28c	rep7	254.379
85	28c	rep8	118.119
86	28c	rep1	164.742
86	28c	rep2	66.944
86	28c	rep3	233.992
86	28c	rep4	200.909
86	28c	rep5	59.054
86	28c	rep6	161.484
86	28c	rep7	75.928
86	28c	rep8	73.143
87	28c	rep1	118.794
87	28c	rep2	48.305
87	28c	rep3	202.369
87	28c	rep4	302.353
87	28c	rep5	114.748
87	28c	rep6	75.95
87	28c	rep7	106.56
87	28c	rep8	51.135
88	28c	rep1	32.613
88	28c	rep2	89.053
88	28c	rep3	175.951
88	28c	rep4	128.49
88	28c	rep5	82.872
88	28c	rep6	78.769
88	28c	rep7	187.087
88	28c	rep8	113.998
89	28c	rep1	21.49
89	28c	rep2	96.032
89	28c	rep3	73.153
89	28c	rep4	82.156
89	28c	rep5	89.277
89	28c	rep6	117.998
89	28c	rep7	238.385
89	28c	rep8	99.704
90	28c	rep1	61.966
90	28c	rep2	100.891
90	28c	rep3	90.464
90	28c	rep4	122.82
90	28c	rep5	164.337
90	28c	rep6	181.517
90	28c	rep7	78.905
90	28c	rep8	150.932
91	28c	rep1	82.872
91	28c	rep2	130.631
91	28c	rep3	129.903
91	28c	rep4	147.7
91	28c	rep5	209.08
91	28c	rep6	82.214
91	28c	rep7	104.637
91	28c	rep8	244.966
92	28c	rep1	51.135
92	28c	rep2	149.678
92	28c	rep3	151.124
92	28c	rep4	174.575
92	28c	rep5	114.542
92	28c	rep6	122.161
92	28c	rep7	187.966
92	28c	rep8	125.044
93	28c	rep1	28.29
93	28c	rep2	109.73
93	28c	rep3	119.611
93	28c	rep4	220.149
93	28c	rep5	136.914
93	28c	rep6	100.749
93	28c	rep7	164.001
93	28c	rep8	150.477
94	28c	rep1	72.45
94	28c	rep2	129.727
94	28c	rep3	198.041
94	28c	rep4	97.229
94	28c	rep5	121.677
94	28c	rep6	122.89
94	28c	rep7	194.233
94	28c	rep8	137.326
95	28c	rep1	83.501
95	28c	rep2	150.422
95	28c	rep3	182.862
95	28c	rep4	189.358
95	28c	rep5	179.433
95	28c	rep6	98.757
95	28c	rep7	312.566
95	28c	rep8	140.131
96	28c	rep1	29.185
96	28c	rep2	173.881
96	28c	rep3	83.49
96	28c	rep4	72.54
96	28c	rep5	236.734
96	28c	rep6	113.33
96	28c	rep7	219.944
96	28c	rep8	116.857
97	28c	rep1	182.172
97	28c	rep2	110.454
97	28c	rep3	198.739
97	28c	rep4	102.997
97	28c	rep5	173.388
97	28c	rep6	142.845
97	28c	rep7	196.655
97	28c	rep8	140.315
98	28c	rep1	176.361
98	28c	rep2	114.891
98	28c	rep3	125.733
98	28c	rep4	201.093
98	28c	rep5	158.064
98	28c	rep6	137.326
98	28c	rep7	223.944
98	28c	rep8	132.595
99	28c	rep1	145.649
99	28c	rep2	117.351
99	28c	rep3	224.378
99	28c	rep4	134.727
99	28c	rep5	224.403
99	28c	rep6	116.741
99	28c	rep7	212.575
99	28c	rep8	96.662
100	28c	rep1	153.683
100	28c	rep2	266.045
100	28c	rep3	102.847
100	28c	rep4	213.211
100	28c	rep5	68.397
100	28c	rep6	117.992
100	28c	rep7	131.546
100	28c	rep8	135.326
101	28c	rep1	251.539
101	28c	rep2	226.642
101	28c	rep3	240.842
101	28c	rep4	147.739
101	28c	rep5	57.473
101	28c	rep6	130.439
101	28c	rep7	138.8
101	28c	rep8	80.968
102	28c	rep1	75.95
102	28c	rep2	209.093
102	28c	rep3	152.889
102	28c	rep4	154.598
102	28c	rep5	141.558
102	28c	rep6	131.936
102	28c	rep7	225.026
102	28c	rep8	83.147
103	28c	rep1	135.993
103	28c	rep2	226.342
103	28c	rep3	97.29
103	28c	rep4	130.03
103	28c	rep5	117.43
103	28c	rep6	40.044
103	28c	rep7	220.322
103	28c	rep8	76.742
104	28c	rep1	225.092
104	28c	rep2	194.658
104	28c	rep3	83.536
104	28c	rep4	132.482
104	28c	rep5	177.342
104	28c	rep6	112.489
104	28c	rep7	214.147
104	28c	rep8	155.942
105	28c	rep1	237.481
105	28c	rep2	149.732
105	28c	rep3	91.104
105	28c	rep4	259.463
105	28c	rep5	149.042
105	28c	rep6	143.547
105	28c	rep7	231.988
105	28c	rep8	159.427
106	28c	rep1	56.098
106	28c	rep2	138.007
106	28c	rep3	97.312
106	28c	rep4	187.01
106	28c	rep5	148.408
106	28c	rep6	186.23
106	28c	rep7	206.569
106	28c	rep8	203.667
107	28c	rep1	140.275
107	28c	rep2	154.659
107	28c	rep3	89.703
107	28c	rep4	170.443
107	28c	rep5	160.153
107	28c	rep6	158.587
107	28c	rep7	211.276
107	28c	rep8	101.451
108	28c	rep1	174.582
108	28c	rep2	116.612
108	28c	rep3	66.369
108	28c	rep4	65.04
108	28c	rep5	111.789
108	28c	rep6	296.306
108	28c	rep7	50.772
108	28c	rep8	118.572
109	28c	rep1	119.258
109	28c	rep2	127.351
109	28c	rep3	80.73
109	28c	rep4	173.167
109	28c	rep5	104.192
109	28c	rep6	89.87
109	28c	rep7	151.211
109	28c	rep8	138.007
110	28c	rep1	125.042
110	28c	rep2	190.662
110	28c	rep3	95.23
110	28c	rep4	153.053
110	28c	rep5	96.622
110	28c	rep6	397.095
110	28c	rep7	175.396
110	28c	rep8	129.391
111	28c	rep1	102.831
111	28c	rep2	296.045
111	28c	rep3	164.946
111	28c	rep4	154.714
111	28c	rep5	63.615
111	28c	rep6	252.063
111	28c	rep7	123.633
111	28c	rep8	142.262
112	28c	rep1	95.858
112	28c	rep2	144.236
112	28c	rep3	136.664
112	28c	rep4	158.132
112	28c	rep5	164.981
112	28c	rep6	196.651
112	28c	rep7	152.59
112	28c	rep8	133.983
113	28c	rep1	130.417
113	28c	rep2	210.491
113	28c	rep3	155.252
113	28c	rep4	156.636
113	28c	rep5	249.114
113	28c	rep6	211.302
113	28c	rep7	102.923
113	28c	rep8	169.085
114	28c	rep1	33.127
114	28c	rep2	224.075
114	28c	rep3	140.07
114	28c	rep4	113.984
114	28c	rep5	171.433
114	28c	rep6	77.329
114	28c	rep7	122.511
114	28c	rep8	53.134
115	28c	rep1	75.223
115	28c	rep2	115.953
115	28c	rep3	118.688
115	28c	rep4	135.353
115	28c	rep5	101.468
115	28c	rep6	102.353
115	28c	rep7	169.942
115	28c	rep8	135.247
116	28c	rep1	44.354
116	28c	rep2	125.21
116	28c	rep3	132.48
116	28c	rep4	202.339
116	28c	rep5	140.802
116	28c	rep6	180.428
116	28c	rep7	62.805
116	28c	rep8	148.39
117	28c	rep1	38.646
117	28c	rep2	143.43
117	28c	rep3	129.722
117	28c	rep4	101.139
117	28c	rep5	84.361
117	28c	rep6	133.177
117	28c	rep7	109.334
117	28c	rep8	220.681
118	28c	rep1	105.752
118	28c	rep2	120.513
118	28c	rep3	124.208
118	28c	rep4	193.3
118	28c	rep5	171.392
118	28c	rep6	143.561
118	28c	rep7	269.939
118	28c	rep8	205.046
119	28c	rep1	224.836
119	28c	rep2	119.818
119	28c	rep3	69.031
119	28c	rep4	149.142
119	28c	rep5	116.71
119	28c	rep6	112.546
119	28c	rep7	31.747
119	28c	rep8	54.054
120	28c	rep1	49.914
120	28c	rep2	132.482
120	28c	rep3	75.978
120	28c	rep4	40.716
120	28c	rep5	106.296
120	28c	rep6	52.603
120	28c	rep7	56.584
120	28c	rep8	49.106
121	28c	rep1	57.183
121	28c	rep2	211.831
121	28c	rep3	93.881
121	28c	rep4	132.509
121	28c	rep5	198.817
121	28c	rep6	182.85
121	28c	rep7	105.579
121	28c	rep8	59.744
122	28c	rep1	109.12
122	28c	rep2	133.52
122	28c	rep3	92.46
122	28c	rep4	154.615
122	28c	rep5	156.704
122	28c	rep6	49.257
122	28c	rep7	109.022
122	28c	rep8	223.95
123	28c	rep1	273.388
123	28c	rep2	195.066
123	28c	rep3	166.326
123	28c	rep4	146.866
123	28c	rep5	213.228
123	28c	rep6	165.435
123	28c	rep7	107.059
123	28c	rep8	163.566
124	28c	rep1	159.424
124	28c	rep2	128.407
124	28c	rep3	132.482
124	28c	rep4	124.269
124	28c	rep5	172.588
124	28c	rep6	88.538
124	28c	rep7	126.338
124	28c	rep8	95.95
125	28c	rep1	171.899
125	28c	rep2	157.538
125	28c	rep3	164.933
125	28c	rep4	42.096
125	28c	rep5	147.132
125	28c	rep6	55.907
125	28c	rep7	204.959
125	28c	rep8	115.938
126	28c	rep1	237.376
126	28c	rep2	103.521
126	28c	rep3	136.636
126	28c	rep4	147.68
126	28c	rep5	184.231
126	28c	rep6	48.3
126	28c	rep7	53.17
126	28c	rep8	84.191
127	28c	rep1	209.143
127	28c	rep2	101.58
127	28c	rep3	121.442
127	28c	rep4	94.653
127	28c	rep5	172.506
127	28c	rep6	167.549
127	28c	rep7	107.092
127	28c	rep8	122.161
128	28c	rep1	212.086
128	28c	rep2	212.517
128	28c	rep3	138.002
128	28c	rep4	192.634
128	28c	rep5	210.613
128	28c	rep6	51.791
128	28c	rep7	92.207
128	28c	rep8	97.98
129	28c	rep1	183.271
129	28c	rep2	134.74
129	28c	rep3	289.867
129	28c	rep4	162.173
129	28c	rep5	197.467
129	28c	rep6	145.005
129	28c	rep7	242.545
129	28c	rep8	124.907
130	28c	rep1	131.116
130	28c	rep2	251.876
130	28c	rep3	200.82
130	28c	rep4	166.98
130	28c	rep5	171.822
130	28c	rep6	100.052
130	28c	rep7	54.265
130	28c	rep8	123.099
131	28c	rep1	155.954
131	28c	rep2	288.431
131	28c	rep3	175.424
131	28c	rep4	154.685
131	28c	rep5	142.247
131	28c	rep6	100.06
131	28c	rep7	115.164
131	28c	rep8	115.071
132	28c	rep1	109.029
132	28c	rep2	244.281
132	28c	rep3	194.204
132	28c	rep4	150.776
132	28c	rep5	161.466
132	28c	rep6	207.695
132	28c	rep7	89.226
132	28c	rep8	159.403
133	28c	rep1	126.423
133	28c	rep2	245.823
133	28c	rep3	178.406
133	28c	rep4	169.88
133	28c	rep5	160.081
133	28c	rep6	199.715
133	28c	rep7	148.664
133	28c	rep8	66.673
134	28c	rep1	109.484
134	28c	rep2	115.249
134	28c	rep3	156.668
134	28c	rep4	99.446
134	28c	rep5	115.928
134	28c	rep6	160.918
134	28c	rep7	120.355
134	28c	rep8	211.428
135	28c	rep1	83.444
135	28c	rep2	222.489
135	28c	rep3	240.24
135	28c	rep4	75.289
135	28c	rep5	261.743
135	28c	rep6	206.005
135	28c	rep7	123.518
135	28c	rep8	85.209
136	28c	rep1	113.414
136	28c	rep2	128.692
136	28c	rep3	186.99
136	28c	rep4	207.763
136	28c	rep5	175.261
136	28c	rep6	241.411
136	28c	rep7	193.934
136	28c	rep8	183.727
137	28c	rep1	156.817
137	28c	rep2	316.759
137	28c	rep3	158.012
137	28c	rep4	65.565
137	28c	rep5	229.117
137	28c	rep6	144.423
137	28c	rep7	153.306
137	28c	rep8	144.907
138	28c	rep1	91.122
138	28c	rep2	274.745
138	28c	rep3	135.256
138	28c	rep4	116.618
138	28c	rep5	196.02
138	28c	rep6	156.612
138	28c	rep7	188.137
138	28c	rep8	165.623
139	28c	rep1	286.59
139	28c	rep2	181.601
139	28c	rep3	120.876
[truncated: 266 more rows]
