# Supplementary material for: Auxin‐dependent regulation of cell division rates governs root thermomorphogenesis
Source: EMBO J. 2023 Apr 18;42(11):e111926. doi: 10.15252/embj.2022111926 (PMC10233379; doi:10.15252/embj.2022111926)
Supplement: Supplementary file 6 — Source Data for Figure 3 [file EMBJ-42-e111926-s009.zip › Figure3/3A/meristem_length.csv]

day	temperature	µm
2d	20	194.625007258787
2d	20	199.55257141417
2d	20	189.616123091494
2d	20	173.800788611909
2d	20	181.905275471704
2d	20	170.87932085726
2d	20	187.22180415816
2d	28	214.296362749101
2d	28	207.942698371963
2d	28	213.599575723302
2d	28	226.035672592859
2d	28	208.359670892141
2d	28	279.366743683098
3d	20	270.004189292553
3d	20	219.092235772367
3d	20	229.573372103548
3d	20	231.989465248197
3d	20	280.813419334359
3d	20	242.505405482075
3d	20	293.088124062569
3d	28	319.198821103753
3d	28	311.872223641148
3d	28	325.891217654811
3d	28	298.9843187422
3d	28	258.878473236027
3d	28	281.179138011139
4d	20	335.776257527647
4d	20	339.853171958424
4d	20	376.133898130221
4d	20	306.679346546138
4d	20	304.763041490801
4d	28	405.44491332616
4d	28	389.275902088449
4d	28	376.919065031724
4d	28	399.168777989219
4d	28	401.873921699296
5d	20	361.300761769905
5d	20	377.160087238364
5d	20	309.284483121188
5d	20	404.41337077555
5d	20	349.95056970557
5d	28	408.414955945783
5d	28	410.972440192797
5d	28	415.494238488948
5d	28	403.201458302142
5d	28	425.727388159864
6d	20	437.815721721598
6d	20	457.381149740855
6d	20	437.340042981113
6d	20	451.576400377397
6d	20	422.474854034842
6d	28	423.078152255329
6d	28	408.26207154278
6d	28	437.673594335955
6d	28	438.638414634488
6d	28	430.458543203363
7d	20	491.85268529462
7d	20	484.28875009348
7d	20	467.132654191089
7d	20	494.600943231068
7d	20	468.658856532554
7d	28	432.357549885985
7d	28	422.392617845254
7d	28	441.316274569116
7d	28	422.796957636023
7d	28	439.109521509624
