# Supplementary material for: Auxin‐dependent regulation of cell division rates governs root thermomorphogenesis
Source: EMBO J. 2023 Apr 18;42(11):e111926. doi: 10.15252/embj.2022111926 (PMC10233379; doi:10.15252/embj.2022111926)
Supplement: Supplementary file 6 — Source Data for Figure 3 [file EMBJ-42-e111926-s009.zip › Figure3/3F/mitosis_cell_count.csv]

root number	genotype	temperature	% of cells in mitosis
1	col.0	20c	4.86
2	col.0	20c	4.11
3	col.0	20c	2.5
4	col.0	20c	2.82
5	col.0	20c	1.86
6	col.0	20c	1.39
7	col.0	20c	1.68
8	col.0	20c	0.78
9	col.0	20c	2.21
10	col.0	20c	2.17
11	col.0	20c	1.53
12	col.0	20c	1.89
1	col.0	28c	5.45
2	col.0	28c	4.71
3	col.0	28c	3.68
4	col.0	28c	5.13
5	col.0	28c	3.4
6	col.0	28c	3.66
7	col.0	28c	5.65
8	col.0	28c	3.31
9	col.0	28c	7.8
10	col.0	28c	3.52
