# Supplementary material for: Auxin‐dependent regulation of cell division rates governs root thermomorphogenesis
Source: EMBO J. 2023 Apr 18;42(11):e111926. doi: 10.15252/embj.2022111926 (PMC10233379; doi:10.15252/embj.2022111926)
Supplement: Supplementary file 7 — Source Data for Figure 4 [file EMBJ-42-e111926-s006.zip]

Archive with 64 entries (56 files):
- Figure4/
- __MACOSX/._Figure4
- Figure4/.DS_Store
- __MACOSX/Figure4/._.DS_Store
- Figure4/4E/
- __MACOSX/Figure4/._4E
- Figure4/4B/
- __MACOSX/Figure4/._4B
- Figure4/4C/
- __MACOSX/Figure4/._4C
- Figure4/4D/
- __MACOSX/Figure4/._4D
- Figure4/Figure4_README.rtf
- __MACOSX/Figure4/._Figure4_README.rtf
- Figure4/4A/
- __MACOSX/Figure4/._4A
- Figure4/4F/
- __MACOSX/Figure4/._4F
- Figure4/4G/
- __MACOSX/Figure4/._4G
- Figure4/4E/root_length_NPA_treatments.csv
- __MACOSX/Figure4/4E/._root_length_NPA_treatments.csv
- Figure4/4E/.DS_Store
- __MACOSX/Figure4/4E/._.DS_Store
- Figure4/4B/.DS_Store
- __MACOSX/Figure4/4B/._.DS_Store
- Figure4/4B/IAA_quantification.csv
- __MACOSX/Figure4/4B/._IAA_quantification.csv
- Figure4/4C/weitar_28C.tiff
- __MACOSX/Figure4/4C/._weitar_28C.tiff
- Figure4/4C/Col_20C.tiff
- __MACOSX/Figure4/4C/._Col_20C.tiff
- Figure4/4C/.DS_Store
- __MACOSX/Figure4/4C/._.DS_Store
- Figure4/4C/DR5_activity.csv
- __MACOSX/Figure4/4C/._DR5_activity.csv
- Figure4/4C/weitar_20C.tiff
- __MACOSX/Figure4/4C/._weitar_20C.tiff
- Figure4/4C/Col_28C.tiff
- __MACOSX/Figure4/4C/._Col_28C.tiff
- Figure4/4D/.DS_Store
- __MACOSX/Figure4/4D/._.DS_Store
- Figure4/4D/root_length_NPA_root_shoot_junction.csv
- __MACOSX/Figure4/4D/._root_length_NPA_root_shoot_junction.csv
- Figure4/4A/.DS_Store
- __MACOSX/Figure4/4A/._.DS_Store
- Figure4/4A/root_length_auxin_inhibitors.csv
- __MACOSX/Figure4/4A/._root_length_auxin_inhibitors.csv
- Figure4/4F/.DS_Store
- __MACOSX/Figure4/4F/._.DS_Store
- Figure4/4F/root_length_PEO_IAA_treatments.csv
- __MACOSX/Figure4/4F/._root_length_PEO_IAA_treatments.csv
- Figure4/4G/.DS_Store
- __MACOSX/Figure4/4G/._.DS_Store
- Figure4/4G/EdU_NAA20c.tif
- __MACOSX/Figure4/4G/._EdU_NAA20c.tif
- Figure4/4G/EdU_mock20c.tif
- __MACOSX/Figure4/4G/._EdU_mock20c.tif
- Figure4/4G/EdU_peoiaa28c.tif
- __MACOSX/Figure4/4G/._EdU_peoiaa28c.tif
- Figure4/4G/Edu_stained_cells_auxin.csv
- __MACOSX/Figure4/4G/._Edu_stained_cells_auxin.csv
- Figure4/4G/EdU_mock28c.tif
- __MACOSX/Figure4/4G/._EdU_mock28c.tif
