# Supplementary material for: Auxin‐dependent regulation of cell division rates governs root thermomorphogenesis
Source: EMBO J. 2023 Apr 18;42(11):e111926. doi: 10.15252/embj.2022111926 (PMC10233379; doi:10.15252/embj.2022111926)
Supplement: Supplementary file 7 — Source Data for Figure 4 [file EMBJ-42-e111926-s006.zip › Figure4/4E/root_length_NPA_treatments.csv]

root number	treatment	temperature	LengthMM
1	Mock	20c	17.35959154
2	Mock	20c	18.23486506
3	Mock	20c	25.38293217
4	Mock	20c	27.2428884
5	Mock	20c	23.74179431
6	Mock	20c	19.62071481
7	Mock	20c	31.94748359
8	Mock	20c	30.48869438
9	Mock	20c	19.40189643
10	Mock	20c	27.93581327
11	Mock	20c	28.73814734
12	Mock	20c	24.98176513
13	Mock	20c	25.20058352
14	Mock	20c	18.19839533
15	Mock	20c	29.75929978
16	Mock	20c	31.40043764
17	Mock	20c	20.31363968
18	Mock	20c	26.76878191
19	Mock	20c	23.59591539
20	Mock	20c	23.59591539
21	Mock	20c	25.96644785
22	Mock	20c	27.38876732
23	Mock	20c	24.43471918
1	NPA.1um	20c	19.58424508
2	NPA.1um	20c	19.47483589
3	NPA.1um	20c	16.99489424
4	NPA.1um	20c	8.971553611
5	NPA.1um	20c	14.84318016
6	NPA.1um	20c	15.46316557
7	NPA.1um	20c	17.50547046
8	NPA.1um	20c	16.92195478
9	NPA.1um	20c	11.23267688
10	NPA.1um	20c	16.19256018
11	NPA.1um	20c	12.76440554
12	NPA.1um	20c	20.0948213
13	NPA.1um	20c	16.48431802
14	NPA.1um	20c	18.23486506
15	NPA.1um	20c	12.72793581
16	NPA.1um	20c	17.61487965
17	NPA.1um	20c	17.28665208
18	NPA.1um	20c	14.00437637
19	NPA.1um	20c	16.26549964
1	NPA.5um	20c	12.65499635
2	NPA.5um	20c	14.73377097
3	NPA.5um	20c	11.59737418
4	NPA.5um	20c	17.50547046
5	NPA.5um	20c	8.67979577
6	NPA.5um	20c	12.29029905
7	NPA.5um	20c	11.45149526
8	NPA.5um	20c	10.06564551
9	NPA.5um	20c	10.02917578
10	NPA.5um	20c	18.27133479
11	NPA.5um	20c	16.01021152
12	NPA.5um	20c	13.85849745
13	NPA.5um	20c	17.61487965
14	NPA.5um	20c	13.78555799
1	NPA.10um	20c	14.87964989
2	NPA.10um	20c	5.90809628
3	NPA.10um	20c	9.336250912
4	NPA.10um	20c	9.846827133
5	NPA.10um	20c	14.18672502
6	NPA.10um	20c	16.22902991
7	NPA.10um	20c	5.98103574
8	NPA.10um	20c	12.54558716
9	NPA.10um	20c	7.950401167
10	NPA.10um	20c	8.424507659
11	NPA.10um	20c	11.12326769
12	NPA.10um	20c	9.336250912
13	NPA.10um	20c	12.76440554
14	NPA.10um	20c	15.09846827
15	NPA.10um	20c	4.522246535
16	NPA.10um	20c	14.18672502
1	NPA.25um	20c	8.169219548
2	NPA.25um	20c	7.585703866
3	NPA.25um	20c	9.008023341
4	NPA.25um	20c	8.82567469
5	NPA.25um	20c	9.080962801
6	NPA.25um	20c	8.89861415
7	NPA.25um	20c	8.424507659
8	NPA.25um	20c	10.79504012
9	NPA.25um	20c	5.142231947
10	NPA.25um	20c	11.63384391
11	NPA.25um	20c	7.986870897
12	NPA.25um	20c	6.783369803
13	NPA.25um	20c	10.50328228
14	NPA.25um	20c	7.111597374
15	NPA.25um	20c	10.75857039
16	NPA.25um	20c	7.658643326
17	NPA.25um	20c	6.382202772
1	Mock	28c	47.92122538
2	Mock	28c	58.16921955
3	Mock	28c	55.25164114
4	Mock	28c	49.81765135
5	Mock	28c	48.83296864
6	Mock	28c	50.43763676
7	Mock	28c	49.74471189
8	Mock	28c	63.53026988
9	Mock	28c	49.16119621
10	Mock	28c	53.93873085
11	Mock	28c	58.02334063
12	Mock	28c	61.34208607
13	Mock	28c	53.09992706
14	Mock	28c	58.02334063
15	Mock	28c	55.76221736
16	Mock	28c	67.10430343
17	Mock	28c	58.20568928
1	NPA.1um	28c	40.66374909
2	NPA.1um	28c	41.61196207
3	NPA.1um	28c	43.69073669
4	NPA.1um	28c	33.69803063
5	NPA.1um	28c	40.33552152
6	NPA.1um	28c	36.14150255
7	NPA.1um	28c	42.30488694
8	NPA.1um	28c	40.37199125
9	NPA.1um	28c	30.96280088
10	NPA.1um	28c	28.70167761
11	NPA.1um	28c	23.45003647
12	NPA.1um	28c	38.22027717
1	NPA.5um	28c	16.59372721
2	NPA.5um	28c	15.09846827
3	NPA.5um	28c	14.44201313
4	NPA.5um	28c	20.53245806
5	NPA.5um	28c	10.32093363
6	NPA.5um	28c	24.07002188
7	NPA.5um	28c	14.33260394
8	NPA.5um	28c	8.93508388
9	NPA.5um	28c	12.61852662
10	NPA.5um	28c	28.95696572
11	NPA.5um	28c	9.737417943
12	NPA.5um	28c	29.50401167
13	NPA.5um	28c	7.476294675
14	NPA.5um	28c	5.87162655
1	NPA.10um	28c	13.49380015
2	NPA.10um	28c	7.950401167
3	NPA.10um	28c	15.79139314
4	NPA.10um	28c	19.65718454
5	NPA.10um	28c	17.432531
6	NPA.10um	28c	17.21371262
7	NPA.10um	28c	18.41721371
8	NPA.10um	28c	14.84318016
9	NPA.10um	28c	6.272793581
10	NPA.10um	28c	6.345733042
11	NPA.10um	28c	16.15609044
12	NPA.10um	28c	22.7571116
13	NPA.10um	28c	10.86797958
14	NPA.10um	28c	14.00437637
15	NPA.10um	28c	16.92195478
16	NPA.10um	28c	15.06199854
17	NPA.10um	28c	15.8643326
1	NPA.25um	28c	4.303428155
2	NPA.25um	28c	7.439824945
3	NPA.25um	28c	9.409190372
4	NPA.25um	28c	4.011670314
5	NPA.25um	28c	3.938730853
6	NPA.25um	28c	4.558716265
7	NPA.25um	28c	4.777534646
8	NPA.25um	28c	6.929248724
9	NPA.25um	28c	6.163384391
10	NPA.25um	28c	9.044493071
11	NPA.25um	28c	6.236323851
12	NPA.25um	28c	6.564551422
13	NPA.25um	28c	7.293946025
14	NPA.25um	28c	7.257476295
15	NPA.25um	28c	7.403355215
16	NPA.25um	28c	6.673960613
17	NPA.25um	28c	7.439824945
18	NPA.25um	28c	5.251641138
19	NPA.25um	28c	9.044493071
