# Supplementary material for: Auxin‐dependent regulation of cell division rates governs root thermomorphogenesis
Source: EMBO J. 2023 Apr 18;42(11):e111926. doi: 10.15252/embj.2022111926 (PMC10233379; doi:10.15252/embj.2022111926)
Supplement: Supplementary file 7 — Source Data for Figure 4 [file EMBJ-42-e111926-s006.zip › Figure4/4B/IAA_quantification.csv]

root tip number	temperature	IAA ng/g FW
1	20c	16.61714024
2	20c	16.88941057
3	20c	20.65683545
4	20c	18.89258726
5	20c	15.83606872
1	28c	33.58400237
2	28c	30.80893969
3	28c	35.82770066
4	28c	31.57190184
5	28c	32.31122582
