# Supplementary material for: Auxin‐dependent regulation of cell division rates governs root thermomorphogenesis
Source: EMBO J. 2023 Apr 18;42(11):e111926. doi: 10.15252/embj.2022111926 (PMC10233379; doi:10.15252/embj.2022111926)
Supplement: Supplementary file 7 — Source Data for Figure 4 [file EMBJ-42-e111926-s006.zip › Figure4/4C/DR5_activity.csv]

root number	genotype	temperature	mean.grey.value
1	Col.0	20c	1.728
2	Col.0	20c	1.539
3	Col.0	20c	1.453
4	Col.0	20c	1.54
5	Col.0	20c	1.295
6	Col.0	20c	1.487
7	Col.0	20c	1.495
8	Col.0	20c	1.494
9	Col.0	20c	1.438
10	Col.0	20c	1.502
1	Col.0	28c	2.983
2	Col.0	28c	2.611
3	Col.0	28c	2.403
4	Col.0	28c	2.505
5	Col.0	28c	2.193
6	Col.0	28c	2.533
7	Col.0	28c	2.789
8	Col.0	28c	2.979
9	Col.0	28c	2.877
10	Col.0	28c	2.475
1	wei8tar1	20c	1.094
2	wei8tar1	20c	1.097
3	wei8tar1	20c	1.078
4	wei8tar1	20c	1.113
5	wei8tar1	20c	1.124
6	wei8tar1	20c	1.146
7	wei8tar1	20c	1.132
8	wei8tar1	20c	1.145
9	wei8tar1	20c	1.168
10	wei8tar1	20c	1.155
11	wei8tar1	20c	1.086
12	wei8tar1	20c	1.153
1	wei8tar1	28c	1.153
2	wei8tar1	28c	1.625
3	wei8tar1	28c	1.305
4	wei8tar1	28c	1.487
5	wei8tar1	28c	1.057
6	wei8tar1	28c	1.102
7	wei8tar1	28c	1.458
8	wei8tar1	28c	1.47
9	wei8tar1	28c	1.414
10	wei8tar1	28c	1.016
11	wei8tar1	28c	0.884
12	wei8tar1	28c	1.174
13	wei8tar1	28c	0.54
14	wei8tar1	28c	0.866
15	wei8tar1	28c	0.868
16	wei8tar1	28c	0.635
