# Supplementary material for: Auxin‐dependent regulation of cell division rates governs root thermomorphogenesis
Source: EMBO J. 2023 Apr 18;42(11):e111926. doi: 10.15252/embj.2022111926 (PMC10233379; doi:10.15252/embj.2022111926)
Supplement: Supplementary file 7 — Source Data for Figure 4 [file EMBJ-42-e111926-s006.zip › Figure4/4D/root_length_NPA_root_shoot_junction.csv]

root number	treatment	temperature	LengthMM
1	0.5mM_NPA	20c	33.58668114
2	0.5mM_NPA	20c	24.79189287
3	0.5mM_NPA	20c	23.85088672
4	0.5mM_NPA	20c	26.81867535
5	0.5mM_NPA	20c	24.24900471
6	0.5mM_NPA	20c	30.18458198
7	0.5mM_NPA	20c	27.5063337
8	0.5mM_NPA	20c	21.13644589
1	0.5mM_NPA	20c	23.63373145
2	0.5mM_NPA	20c	24.68331524
3	0.5mM_NPA	20c	20.91929063
4	0.5mM_NPA	20c	11.58161419
5	0.5mM_NPA	20c	21.82410423
6	0.5mM_NPA	20c	19.8335143
7	0.5mM_NPA	20c	21.31740861
8	0.5mM_NPA	20c	22.0412595
1	mock_r.s	20c	21.20883098
2	mock	20c	28.4111473
3	mock	20c	24.42996743
4	mock	20c	26.89106044
5	mock	20c	19.90589938
6	mock	20c	34.70865002
7	mock	20c	36.33731451
8	mock	20c	31.63228375
1	mock	20c	25.69670648
2	mock	20c	22.18602968
3	mock	20c	26.45674991
4	mock	20c	27.97683677
5	mock	20c	32.17517191
6	mock	20c	28.51972494
7	mock	20c	30.29315961
8	mock	20c	24.5747376
1	0.5mM_NPA	28c	66.95620702
2	0.5mM_NPA	28c	80.31125588
3	0.5mM_NPA	28c	66.84762939
4	0.5mM_NPA	28c	68.40390879
5	0.5mM_NPA	28c	71.44408252
6	0.5mM_NPA	28c	76.61961636
7	0.5mM_NPA	28c	75.67861021
1	0.5mM_NPA	28c	59.7538907
2	0.5mM_NPA	28c	77.01773435
3	0.5mM_NPA	28c	72.24031849
4	0.5mM_NPA	28c	65.4723127
5	0.5mM_NPA	28c	64.71226927
6	0.5mM_NPA	28c	61.9616359
1	mock	28c	77.85016287
2	mock	28c	80.13029316
3	mock	28c	72.74701412
4	mock	28c	54.21643142
5	mock	28c	70.86500181
6	mock	28c	69.56207021
1	mock	28c	74.01375317
2	mock	28c	76.29388346
3	mock	28c	67.78863554
4	mock	28c	72.8193992
5	mock	28c	59.17480999
6	mock	28c	64.02461093
7	mock	28c	65.4723127
