# Supplementary material for: Auxin‐dependent regulation of cell division rates governs root thermomorphogenesis
Source: EMBO J. 2023 Apr 18;42(11):e111926. doi: 10.15252/embj.2022111926 (PMC10233379; doi:10.15252/embj.2022111926)
Supplement: Supplementary file 7 — Source Data for Figure 4 [file EMBJ-42-e111926-s006.zip › Figure4/4A/root_length_auxin_inhibitors.csv]

root number	treatment	temperature	LengthMM
1	1uM.Kyn+Yuc	20c	5.182536232
2	1uM.Kyn+Yuc	20c	5.336086957
3	1uM.Kyn+Yuc	20c	6.4
4	1uM.Kyn+Yuc	20c	6.531884058
5	1uM.Kyn+Yuc	20c	7.051050725
6	1uM.Kyn+Yuc	20c	7.991195652
7	1uM.Kyn+Yuc	20c	8.09634058
8	1uM.Kyn+Yuc	20c	8.675398551
9	1uM.Kyn+Yuc	20c	9.382608696
10	1uM.Kyn+Yuc	20c	9.402934783
11	1uM.Kyn+Yuc	20c	9.834094203
12	1uM.Kyn+Yuc	20c	9.942717391
13	1uM.Kyn+Yuc	20c	11.30619565
14	1uM.Kyn+Yuc	20c	11.64576087
15	1uM.Kyn+Yuc	20c	12.21231884
16	1uM.Kyn+Yuc	20c	12.37282609
17	1uM.Kyn+Yuc	20c	12.78253623
18	1uM.Kyn+Yuc	20c	13.04460145
19	1uM.Kyn+Yuc	20c	13.72007246
20	1uM.Kyn+Yuc	20c	13.82956522
21	1uM.Kyn+Yuc	20c	14.7532971
22	1uM.Kyn+Yuc	20c	18.39797101
23	1uM.Kyn+Yuc	20c	18.92905797
24	1uM.Kyn+Yuc	20c	20.30416667
25	1uM.Kyn+Yuc	20c	17.39086957
1	1uM.Kyn+Yuc	28c	18.4934058
2	1uM.Kyn+Yuc	28c	21.45315217
3	1uM.Kyn+Yuc	28c	21.89054348
4	1uM.Kyn+Yuc	28c	22.55141304
5	1uM.Kyn+Yuc	28c	22.80927536
6	1uM.Kyn+Yuc	28c	23.15706522
7	1uM.Kyn+Yuc	28c	23.61300725
8	1uM.Kyn+Yuc	28c	24.37199275
9	1uM.Kyn+Yuc	28c	24.48655797
10	1uM.Kyn+Yuc	28c	24.6223913
11	1uM.Kyn+Yuc	28c	24.65862319
12	1uM.Kyn+Yuc	28c	27.42097826
13	1uM.Kyn+Yuc	28c	27.65188406
14	1uM.Kyn+Yuc	28c	34.36869565
1	5uM.Kyn+Yuc	20c	4.902355072
2	5uM.Kyn+Yuc	20c	5.159565217
3	5uM.Kyn+Yuc	20c	6.759891304
4	5uM.Kyn+Yuc	20c	7.276666667
5	5uM.Kyn+Yuc	20c	7.419818841
6	5uM.Kyn+Yuc	20c	8.049565217
7	5uM.Kyn+Yuc	20c	8.593115942
8	5uM.Kyn+Yuc	20c	9.331304348
9	5uM.Kyn+Yuc	20c	9.589673913
10	5uM.Kyn+Yuc	20c	9.592934783
11	5uM.Kyn+Yuc	20c	9.712101449
12	5uM.Kyn+Yuc	20c	9.800398551
13	5uM.Kyn+Yuc	20c	9.900181159
14	5uM.Kyn+Yuc	20c	10.22221014
15	5uM.Kyn+Yuc	20c	10.28057971
16	5uM.Kyn+Yuc	20c	10.35528986
17	5uM.Kyn+Yuc	20c	12.49601449
18	5uM.Kyn+Yuc	20c	12.75880435
19	5uM.Kyn+Yuc	20c	12.85112319
20	5uM.Kyn+Yuc	20c	12.95503623
21	5uM.Kyn+Yuc	20c	12.9973913
22	5uM.Kyn+Yuc	20c	13.47086957
23	5uM.Kyn+Yuc	20c	13.76387681
24	5uM.Kyn+Yuc	20c	14.41449275
25	5uM.Kyn+Yuc	20c	18.25927536
26	5uM.Kyn+Yuc	20c	20.05981884
1	5uM.Kyn+Yuc	28c	12.88576087
2	5uM.Kyn+Yuc	28c	13.2642029
3	5uM.Kyn+Yuc	28c	14.43471014
4	5uM.Kyn+Yuc	28c	16.58188406
5	5uM.Kyn+Yuc	28c	17.09641304
6	5uM.Kyn+Yuc	28c	17.13264493
7	5uM.Kyn+Yuc	28c	17.16887681
8	5uM.Kyn+Yuc	28c	18.17992754
9	5uM.Kyn+Yuc	28c	18.21615942
10	5uM.Kyn+Yuc	28c	18.2523913
11	5uM.Kyn+Yuc	28c	18.39384058
12	5uM.Kyn+Yuc	28c	18.43007246
13	5uM.Kyn+Yuc	28c	18.46630435
14	5uM.Kyn+Yuc	28c	18.87561594
15	5uM.Kyn+Yuc	28c	18.91184783
16	5uM.Kyn+Yuc	28c	19.86967391
17	5uM.Kyn+Yuc	28c	22.27297101
1	10uM.Kyn+Yuc	20c	4.111195652
2	10uM.Kyn+Yuc	20c	4.143804348
3	10uM.Kyn+Yuc	20c	4.334384058
4	10uM.Kyn+Yuc	20c	4.618623188
5	10uM.Kyn+Yuc	20c	4.854891304
6	10uM.Kyn+Yuc	20c	4.895615942
7	10uM.Kyn+Yuc	20c	4.896123188
8	10uM.Kyn+Yuc	20c	5.349347826
9	10uM.Kyn+Yuc	20c	5.708297101
10	10uM.Kyn+Yuc	20c	5.91365942
11	10uM.Kyn+Yuc	20c	6.370072464
12	10uM.Kyn+Yuc	20c	6.549565217
13	10uM.Kyn+Yuc	20c	7.177681159
14	10uM.Kyn+Yuc	20c	7.559710145
15	10uM.Kyn+Yuc	20c	7.910869565
16	10uM.Kyn+Yuc	20c	8.219601449
17	10uM.Kyn+Yuc	20c	10.64456522
1	10uM.Kyn+Yuc	28c	5.472934783
2	10uM.Kyn+Yuc	28c	5.619818841
3	10uM.Kyn+Yuc	28c	5.759275362
4	10uM.Kyn+Yuc	28c	6.011086957
5	10uM.Kyn+Yuc	28c	6.217173913
6	10uM.Kyn+Yuc	28c	6.821666667
7	10uM.Kyn+Yuc	28c	7.027065217
8	10uM.Kyn+Yuc	28c	7.13865942
9	10uM.Kyn+Yuc	28c	7.340615942
10	10uM.Kyn+Yuc	28c	7.381449275
11	10uM.Kyn+Yuc	28c	7.857355072
12	10uM.Kyn+Yuc	28c	8.092137681
13	10uM.Kyn+Yuc	28c	8.337681159
14	10uM.Kyn+Yuc	28c	8.894637681
15	10uM.Kyn+Yuc	28c	9.641594203
16	10uM.Kyn+Yuc	28c	9.787971014
17	10uM.Kyn+Yuc	28c	11.73025362
18	10uM.Kyn+Yuc	28c	13.69445652
19	10uM.Kyn+Yuc	28c	13.84471014
1	50uM.Kyn+Yuc	20c	2.673188406
2	50uM.Kyn+Yuc	20c	2.77826087
3	50uM.Kyn+Yuc	20c	2.829057971
4	50uM.Kyn+Yuc	20c	2.922536232
5	50uM.Kyn+Yuc	20c	3.064311594
6	50uM.Kyn+Yuc	20c	3.094746377
7	50uM.Kyn+Yuc	20c	3.119456522
8	50uM.Kyn+Yuc	20c	3.129637681
9	50uM.Kyn+Yuc	20c	3.203224638
10	50uM.Kyn+Yuc	20c	3.282210145
11	50uM.Kyn+Yuc	20c	3.427536232
12	50uM.Kyn+Yuc	20c	3.614492754
13	50uM.Kyn+Yuc	20c	3.622934783
14	50uM.Kyn+Yuc	20c	3.667246377
15	50uM.Kyn+Yuc	20c	3.812789855
16	50uM.Kyn+Yuc	20c	4.227898551
17	50uM.Kyn+Yuc	20c	4.229673913
18	50uM.Kyn+Yuc	20c	5.742101449
1	50uM.Kyn+Yuc	28c	2.939746377
2	50uM.Kyn+Yuc	28c	3.136702899
3	50uM.Kyn+Yuc	28c	3.595253623
4	50uM.Kyn+Yuc	28c	3.937608696
5	50uM.Kyn+Yuc	28c	4.39807971
6	50uM.Kyn+Yuc	28c	4.423913043
7	50uM.Kyn+Yuc	28c	4.480978261
8	50uM.Kyn+Yuc	28c	4.528478261
9	50uM.Kyn+Yuc	28c	4.548550725
10	50uM.Kyn+Yuc	28c	4.613224638
11	50uM.Kyn+Yuc	28c	4.996775362
12	50uM.Kyn+Yuc	28c	5.0875
13	50uM.Kyn+Yuc	28c	5.100688406
14	50uM.Kyn+Yuc	28c	5.721992754
15	50uM.Kyn+Yuc	28c	2.975978261
1	Mock	20c	17.80931159
2	Mock	20c	17.85282609
3	Mock	20c	20.43905797
4	Mock	20c	20.84815217
5	Mock	20c	21.08351449
6	Mock	20c	22.15108696
7	Mock	20c	23.09264493
8	Mock	20c	23.89826087
9	Mock	20c	24.19028986
10	Mock	20c	24.55213768
11	Mock	20c	25.15869565
12	Mock	20c	26.04072464
13	Mock	20c	27.29405797
14	Mock	20c	27.80235507
1	Mock	28c	32.60192029
2	Mock	28c	34.41521739
3	Mock	28c	37.85101449
4	Mock	28c	38.32663043
5	Mock	28c	40.36619565
6	Mock	28c	44.16231884
7	Mock	28c	44.86992754
8	Mock	28c	48.96275362
9	Mock	28c	49.12518116
10	Mock	28c	49.5917029
11	Mock	28c	50.15137681
12	Mock	28c	50.86304348
13	Mock	28c	51.41206522
14	Mock	28c	52.88391304
15	Mock	28c	54.21608696
16	Mock	28c	56.25963768
17	Mock	28c	56.80630435
18	Mock	28c	57.68054348
19	Mock	28c	57.82612319
