# Supplementary material for: Auxin‐dependent regulation of cell division rates governs root thermomorphogenesis
Source: EMBO J. 2023 Apr 18;42(11):e111926. doi: 10.15252/embj.2022111926 (PMC10233379; doi:10.15252/embj.2022111926)
Supplement: Supplementary file 7 — Source Data for Figure 4 [file EMBJ-42-e111926-s006.zip › Figure4/4F/root_length_PEO_IAA_treatments.csv]

root number	treatment	temperature	LengthMM
1	Mock	20c	26.17424242
2	Mock	20c	22.95454545
3	Mock	20c	18.90151515
4	Mock	20c	23.14393939
5	Mock	20c	19.50757576
6	Mock	20c	23.86363636
7	Mock	20c	20.18939394
8	Mock	20c	21.78030303
9	Mock	20c	24.28030303
10	Mock	20c	18.86363636
11	Mock	20c	25.37878788
12	Mock	20c	23.21969697
13	Mock	20c	23.82575758
14	Mock	20c	24.09090909
15	Mock	20c	24.12878788
16	Mock	20c	23.48484848
17	Mock	20c	23.71212121
18	Mock	20c	21.28787879
19	Mock	20c	22.61363636
20	Mock	20c	24.81060606
21	Mock	20c	19.0530303
1	1um.PEO.IAA	20c	21.06060606
2	1um.PEO.IAA	20c	19.12878788
3	1um.PEO.IAA	20c	21.09848485
4	1um.PEO.IAA	20c	21.40151515
5	1um.PEO.IAA	20c	20.9469697
6	1um.PEO.IAA	20c	29.20454545
7	1um.PEO.IAA	20c	26.25
8	1um.PEO.IAA	20c	26.32575758
9	1um.PEO.IAA	20c	25.11363636
10	1um.PEO.IAA	20c	23.93939394
11	1um.PEO.IAA	20c	27.00757576
12	1um.PEO.IAA	20c	24.96212121
13	1um.PEO.IAA	20c	26.89393939
14	1um.PEO.IAA	20c	24.01515152
15	1um.PEO.IAA	20c	28.03030303
16	1um.PEO.IAA	20c	28.78787879
17	1um.PEO.IAA	20c	23.03030303
18	1um.PEO.IAA	20c	24.84848485
19	1um.PEO.IAA	20c	20.37878788
20	1um.PEO.IAA	20c	25.56818182
21	1um.PEO.IAA	20c	25.41666667
22	1um.PEO.IAA	20c	26.02272727
23	1um.PEO.IAA	20c	22.87878788
1	10um.PEO.IAA	20c	18.40909091
2	10um.PEO.IAA	20c	16.36363636
3	10um.PEO.IAA	20c	23.37121212
4	10um.PEO.IAA	20c	15.15151515
5	10um.PEO.IAA	20c	20.75757576
6	10um.PEO.IAA	20c	17.57575758
7	10um.PEO.IAA	20c	18.67424242
8	10um.PEO.IAA	20c	21.21212121
9	10um.PEO.IAA	20c	18.14393939
10	10um.PEO.IAA	20c	20.79545455
11	10um.PEO.IAA	20c	19.6969697
12	10um.PEO.IAA	20c	21.5530303
13	10um.PEO.IAA	20c	26.89393939
14	10um.PEO.IAA	20c	22.76515152
15	10um.PEO.IAA	20c	23.56060606
16	10um.PEO.IAA	20c	25.90909091
17	10um.PEO.IAA	20c	21.02272727
18	10um.PEO.IAA	20c	26.47727273
19	10um.PEO.IAA	20c	22.15909091
20	10um.PEO.IAA	20c	20.87121212
21	10um.PEO.IAA	20c	20.75757576
22	10um.PEO.IAA	20c	17.12121212
1	50um.PEO.IAA	20c	15.49242424
2	50um.PEO.IAA	20c	15.60606061
3	50um.PEO.IAA	20c	19.31818182
4	50um.PEO.IAA	20c	17.04545455
5	50um.PEO.IAA	20c	18.86363636
6	50um.PEO.IAA	20c	19.39393939
7	50um.PEO.IAA	20c	20.56818182
8	50um.PEO.IAA	20c	22.76515152
9	50um.PEO.IAA	20c	16.51515152
10	50um.PEO.IAA	20c	15.98484848
11	50um.PEO.IAA	20c	13.33333333
12	50um.PEO.IAA	20c	13.90151515
13	50um.PEO.IAA	20c	18.10606061
14	50um.PEO.IAA	20c	22.46212121
15	50um.PEO.IAA	20c	18.4469697
16	50um.PEO.IAA	20c	19.65909091
17	50um.PEO.IAA	20c	17.8030303
18	50um.PEO.IAA	20c	13.86363636
19	50um.PEO.IAA	20c	18.56060606
20	50um.PEO.IAA	20c	13.93939394
21	50um.PEO.IAA	20c	18.90151515
1	100um.PEO.IAA	20c	7.310606061
2	100um.PEO.IAA	20c	9.810606061
3	100um.PEO.IAA	20c	10.56818182
4	100um.PEO.IAA	20c	7.537878788
5	100um.PEO.IAA	20c	5.871212121
6	100um.PEO.IAA	20c	6.174242424
7	100um.PEO.IAA	20c	7.878787879
8	100um.PEO.IAA	20c	4.659090909
9	100um.PEO.IAA	20c	11.06060606
10	100um.PEO.IAA	20c	8.068181818
11	100um.PEO.IAA	20c	9.053030303
12	100um.PEO.IAA	20c	5
13	100um.PEO.IAA	20c	6.818181818
14	100um.PEO.IAA	20c	6.742424242
15	100um.PEO.IAA	20c	5.946969697
16	100um.PEO.IAA	20c	9.090909091
17	100um.PEO.IAA	20c	9.242424242
18	100um.PEO.IAA	20c	6.212121212
1	Mock	28c	46.17424242
2	Mock	28c	50.26515152
3	Mock	28c	36.93181818
4	Mock	28c	42.65151515
5	Mock	28c	45.53030303
6	Mock	28c	53.25757576
7	Mock	28c	50.68181818
8	Mock	28c	49.35606061
9	Mock	28c	55.98484848
10	Mock	28c	41.28787879
11	Mock	28c	49.20454545
12	Mock	28c	48.33333333
13	Mock	28c	49.0530303
14	Mock	28c	48.93939394
15	Mock	28c	52.38636364
16	Mock	28c	58.33333333
17	Mock	28c	52.76515152
18	Mock	28c	47.12121212
1	1um.PEO.IAA	28c	39.65909091
2	1um.PEO.IAA	28c	37.34848485
3	1um.PEO.IAA	28c	45.15151515
4	1um.PEO.IAA	28c	42.87878788
5	1um.PEO.IAA	28c	40.75757576
6	1um.PEO.IAA	28c	32.42424242
7	1um.PEO.IAA	28c	37.31060606
8	1um.PEO.IAA	28c	44.01515152
9	1um.PEO.IAA	28c	47.84090909
10	1um.PEO.IAA	28c	45.22727273
11	1um.PEO.IAA	28c	42.38636364
12	1um.PEO.IAA	28c	35.60606061
13	1um.PEO.IAA	28c	43.59848485
14	1um.PEO.IAA	28c	44.92424242
15	1um.PEO.IAA	28c	43.71212121
16	1um.PEO.IAA	28c	43.63636364
17	1um.PEO.IAA	28c	35.26515152
18	1um.PEO.IAA	28c	35.07575758
19	1um.PEO.IAA	28c	38.4469697
20	1um.PEO.IAA	28c	38.78787879
1	10um.PEO.IAA	28c	28.29545455
2	10um.PEO.IAA	28c	38.14393939
3	10um.PEO.IAA	28c	35.49242424
4	10um.PEO.IAA	28c	42.00757576
5	10um.PEO.IAA	28c	39.73484848
6	10um.PEO.IAA	28c	46.85606061
7	10um.PEO.IAA	28c	28.59848485
8	10um.PEO.IAA	28c	37.95454545
9	10um.PEO.IAA	28c	36.17424242
10	10um.PEO.IAA	28c	24.58333333
11	10um.PEO.IAA	28c	33.18181818
12	10um.PEO.IAA	28c	37.38636364
13	10um.PEO.IAA	28c	36.70454545
14	10um.PEO.IAA	28c	36.96969697
15	10um.PEO.IAA	28c	30.79545455
16	10um.PEO.IAA	28c	38.75
17	10um.PEO.IAA	28c	35.37878788
18	10um.PEO.IAA	28c	31.70454545
19	10um.PEO.IAA	28c	26.96969697
20	10um.PEO.IAA	28c	31.59090909
1	50um.PEO.IAA	28c	18.10606061
2	50um.PEO.IAA	28c	16.93181818
3	50um.PEO.IAA	28c	10.3030303
4	50um.PEO.IAA	28c	25.45454545
5	50um.PEO.IAA	28c	23.4469697
6	50um.PEO.IAA	28c	22.84090909
7	50um.PEO.IAA	28c	15.83333333
8	50um.PEO.IAA	28c	11.59090909
9	50um.PEO.IAA	28c	16.62878788
10	50um.PEO.IAA	28c	18.06818182
11	50um.PEO.IAA	28c	18.71212121
12	50um.PEO.IAA	28c	11.66666667
13	50um.PEO.IAA	28c	23.93939394
14	50um.PEO.IAA	28c	24.73484848
15	50um.PEO.IAA	28c	18.71212121
16	50um.PEO.IAA	28c	20
17	50um.PEO.IAA	28c	18.18181818
18	50um.PEO.IAA	28c	23.06818182
19	50um.PEO.IAA	28c	17.5
1	100um.PEO.IAA	28c	7.954545455
2	100um.PEO.IAA	28c	13.25757576
3	100um.PEO.IAA	28c	17.27272727
4	100um.PEO.IAA	28c	6.287878788
5	100um.PEO.IAA	28c	25.37878788
6	100um.PEO.IAA	28c	12.95454545
7	100um.PEO.IAA	28c	12.57575758
8	100um.PEO.IAA	28c	16.13636364
9	100um.PEO.IAA	28c	10.34090909
10	100um.PEO.IAA	28c	13.75
11	100um.PEO.IAA	28c	5.833333333
12	100um.PEO.IAA	28c	2.992424242
13	100um.PEO.IAA	28c	14.62121212
14	100um.PEO.IAA	28c	10.07575758
15	100um.PEO.IAA	28c	5.416666667
16	100um.PEO.IAA	28c	10.34090909
17	100um.PEO.IAA	28c	8.446969697
