# Supplementary material for: Auxin‐dependent regulation of cell division rates governs root thermomorphogenesis
Source: EMBO J. 2023 Apr 18;42(11):e111926. doi: 10.15252/embj.2022111926 (PMC10233379; doi:10.15252/embj.2022111926)
Supplement: Supplementary file 7 — Source Data for Figure 4 [file EMBJ-42-e111926-s006.zip › Figure4/4G/Edu_stained_cells_auxin.csv]

root number	treatment	temperature	stained.cell.number.per.1000.um2
1	Mock	20c	0.882714532
2	Mock	20c	2.559872143
3	Mock	20c	3.28369806
4	Mock	20c	3.619129582
5	Mock	20c	3.725055326
6	Mock	20c	2.224440621
7	Mock	20c	2.348020656
8	Mock	20c	2.224440621
9	Mock	20c	2.595180725
10	Mock	20c	2.842340794
11	Mock	20c	2.542217853
12	Mock	20c	3.036537991
13	Mock	20c	2.383329237
14	Mock	20c	2.595180725
15	Mock	20c	2.983575119
1	Mock	28c	3.142463735
2	Mock	28c	2.842340794
3	Mock	28c	3.866289651
4	Mock	28c	4.060486848
5	Mock	28c	3.442586676
6	Mock	28c	3.936906814
7	Mock	28c	3.725055326
8	Mock	28c	4.307646917
9	Mock	28c	3.142463735
10	Mock	28c	4.819621346
11	Mock	28c	4.39591837
12	Mock	28c	4.907892799
1	100nM_NAA	20c	4.237029755
2	100nM_NAA	20c	4.484189824
3	100nM_NAA	20c	2.524563562
4	100nM_NAA	20c	3.230735188
5	100nM_NAA	20c	1.836046227
6	100nM_NAA	20c	3.001229409
7	100nM_NAA	20c	2.983575119
8	100nM_NAA	20c	4.254684045
9	100nM_NAA	20c	3.089500863
10	100nM_NAA	20c	4.148758301
11	100nM_NAA	20c	4.166412592
12	100nM_NAA	20c	4.272338336
13	100nM_NAA	20c	4.39591837
14	100nM_NAA	20c	4.554806986
15	100nM_NAA	20c	5.102089996
16	100nM_NAA	20c	4.519498405
17	100nM_NAA	20c	3.266043769
18	100nM_NAA	20c	4.131104011
19	100nM_NAA	20c	3.354315222
20	100nM_NAA	20c	3.760363907
21	100nM_NAA	20c	3.389623804
22	100nM_NAA	20c	3.742709617
23	100nM_NAA	20c	3.513203838
24	100nM_NAA	20c	3.56616671
1	50um_PEOIAA	28c	2.541924095
2	50um_PEOIAA	28c	2.153574581
3	50um_PEOIAA	28c	2.171226831
4	50um_PEOIAA	28c	2.506619594
5	50um_PEOIAA	28c	2.241835834
6	50um_PEOIAA	28c	3.389232127
7	50um_PEOIAA	28c	2.312444837
8	50um_PEOIAA	28c	2.541924095
9	50um_PEOIAA	28c	1.818181818
10	50um_PEOIAA	28c	2.365401589
11	50um_PEOIAA	28c	2.488967343
