# Supplementary material for: Auxin‐dependent regulation of cell division rates governs root thermomorphogenesis
Source: EMBO J. 2023 Apr 18;42(11):e111926. doi: 10.15252/embj.2022111926 (PMC10233379; doi:10.15252/embj.2022111926)
Supplement: Supplementary file 8 — Source Data for Figure 5 [file EMBJ-42-e111926-s005.zip]

Archive with 68 entries (62 files):
- Figure5/
- __MACOSX/._Figure5
- Figure5/5A/
- __MACOSX/Figure5/._5A
- Figure5/.DS_Store
- __MACOSX/Figure5/._.DS_Store
- Figure5/Figure5_README.rtf
- __MACOSX/Figure5/._Figure5_README.rtf
- Figure5/5C/
- __MACOSX/Figure5/._5C
- Figure5/5D/
- __MACOSX/Figure5/._5D
- Figure5/5E/
- __MACOSX/Figure5/._5E
- Figure5/5B/
- __MACOSX/Figure5/._5B
- Figure5/5A/.DS_Store
- __MACOSX/Figure5/5A/._.DS_Store
- Figure5/5A/root_length_pin_mutants.csv
- __MACOSX/Figure5/5A/._root_length_pin_mutants.csv
- Figure5/5C/Col_0_20c.jpg
- __MACOSX/Figure5/5C/._Col_0_20c.jpg
- Figure5/5C/.DS_Store
- __MACOSX/Figure5/5C/._.DS_Store
- Figure5/5C/pin1-1_28c.jpg
- __MACOSX/Figure5/5C/._pin1-1_28c.jpg
- Figure5/5C/eir1-1_28c.jpg
- __MACOSX/Figure5/5C/._eir1-1_28c.jpg
- Figure5/5C/pin4-2_20c.jpg
- __MACOSX/Figure5/5C/._pin4-2_20c.jpg
- Figure5/5C/Col_0_28c.jpg
- __MACOSX/Figure5/5C/._Col_0_28c.jpg
- Figure5/5C/EdU_stained_cell_count_pin_mutants.csv
- __MACOSX/Figure5/5C/._EdU_stained_cell_count_pin_mutants.csv
- Figure5/5C/pin1-1_20c.jpg
- __MACOSX/Figure5/5C/._pin1-1_20c.jpg
- Figure5/5C/eir1-1_20c.jpg
- __MACOSX/Figure5/5C/._eir1-1_20c.jpg
- Figure5/5C/pin4-2_28c.jpg
- __MACOSX/Figure5/5C/._pin4-2_28c.jpg
- Figure5/5D/.DS_Store
- __MACOSX/Figure5/5D/._.DS_Store
- Figure5/5D/PIN_gene_expression.csv
- __MACOSX/Figure5/5D/._PIN_gene_expression.csv
- Figure5/5E/.DS_Store
- __MACOSX/Figure5/5E/._.DS_Store
- Figure5/5E/PIN2GFP_28C.tif
- __MACOSX/Figure5/5E/._PIN2GFP_28C.tif
- Figure5/5E/PIN2_basal_lateral_ratio.csv
- __MACOSX/Figure5/5E/._PIN2_basal_lateral_ratio.csv
- Figure5/5E/PIN2GFP_20C.tif
- __MACOSX/Figure5/5E/._PIN2GFP_20C.tif
- Figure5/5B/pin1_20C.tiff
- __MACOSX/Figure5/5B/._pin1_20C.tiff
- Figure5/5B/pin4_28C.tiff
- __MACOSX/Figure5/5B/._pin4_28C.tiff
- Figure5/5B/col_20C.tiff
- __MACOSX/Figure5/5B/._col_20C.tiff
- Figure5/5B/.DS_Store
- __MACOSX/Figure5/5B/._.DS_Store
- Figure5/5B/DR5_activity_pin_mutants.csv
- __MACOSX/Figure5/5B/._DR5_activity_pin_mutants.csv
- Figure5/5B/pin1_28C.tiff
- __MACOSX/Figure5/5B/._pin1_28C.tiff
- Figure5/5B/pin4_20C.tiff
- __MACOSX/Figure5/5B/._pin4_20C.tiff
- Figure5/5B/col_28C.tiff
- __MACOSX/Figure5/5B/._col_28C.tiff
