# Supplementary material for: Auxin‐dependent regulation of cell division rates governs root thermomorphogenesis
Source: EMBO J. 2023 Apr 18;42(11):e111926. doi: 10.15252/embj.2022111926 (PMC10233379; doi:10.15252/embj.2022111926)
Supplement: Supplementary file 8 — Source Data for Figure 5 [file EMBJ-42-e111926-s005.zip › Figure5/5A/root_length_pin_mutants.csv]

root number	genotype	temperature	LengthMM
1	Col.0	20c	8.309557775
2	Col.0	20c	4.814550642
3	Col.0	20c	10.55634807
4	Col.0	20c	7.346647646
5	Col.0	20c	11.84022825
6	Col.0	20c	8.095577746
7	Col.0	20c	12.80313837
8	Col.0	20c	11.44793153
9	Col.0	20c	8.666191155
10	Col.0	20c	7.45363766
11	Col.0	20c	12.69614836
12	Col.0	20c	14.69329529
13	Col.0	20c	7.952924394
14	Col.0	20c	14.65763195
15	Col.0	20c	12.19686163
16	Col.0	20c	10.62767475
1	pin3.4	20c	5.884450785
2	pin3.4	20c	7.09700428
3	pin3.4	20c	9.058487874
4	pin3.4	20c	10.87731812
5	pin3.4	20c	9.415121255
6	pin3.4	20c	14.33666191
7	pin3.4	20c	6.740370899
8	pin3.4	20c	10.52068474
9	pin3.4	20c	8.273894437
10	pin3.4	20c	12.76747504
11	pin3.4	20c	13.55206847
12	pin3.4	20c	11.62624822
13	pin3.4	20c	8.808844508
14	pin3.4	20c	9.771754636
15	pin3.4	20c	11.69757489
16	pin3.4	20c	12.33951498
17	pin3.4	20c	12.48216833
1	pin4.2	20c	11.16262482
2	pin4.2	20c	16.79743224
3	pin4.2	20c	18.97289586
4	pin4.2	20c	12.2681883
5	pin4.2	20c	14.76462197
6	pin4.2	20c	18.65192582
7	pin4.2	20c	13.40941512
8	pin4.2	20c	12.98145506
9	pin4.2	20c	9.379457917
10	pin4.2	20c	12.30385164
11	pin4.2	20c	17.76034237
12	pin4.2	20c	14.72895863
13	pin4.2	20c	16.97574893
1	Col.0	28c	24.82168331
2	Col.0	28c	27.532097
3	Col.0	28c	29.35092725
4	Col.0	28c	26.53352354
5	Col.0	28c	34.02282454
6	Col.0	28c	34.95007133
7	Col.0	28c	34.87874465
8	Col.0	28c	27.42510699
9	Col.0	28c	38.15977175
10	Col.0	28c	35.59201141
11	Col.0	28c	29.13694722
12	Col.0	28c	26.2125535
13	Col.0	28c	30.09985735
14	Col.0	28c	34.2724679
15	Col.0	28c	31.41940086
1	pin4.2	28c	46.96861626
2	pin4.2	28c	45.79172611
3	pin4.2	28c	48.43081312
4	pin4.2	28c	50.32097004
5	pin4.2	28c	56.56205421
6	pin4.2	28c	48.28815977
7	pin4.2	28c	46.64764622
8	pin4.2	28c	32.23965763
9	pin4.2	28c	48.2168331
10	pin4.2	28c	38.83737518
11	pin4.2	28c	37.2681883
12	pin4.2	28c	45.89871612
13	pin4.2	28c	50.4636234
14	pin4.2	28c	51.4978602
15	pin4.2	28c	50.85592011
1	pin3.4	28c	29.70756063
2	pin3.4	28c	29.88587732
3	pin3.4	28c	32.73894437
4	pin3.4	28c	33.13124108
5	pin3.4	28c	34.16547789
6	pin3.4	28c	26.74750357
7	pin3.4	28c	29.95720399
8	pin3.4	28c	21.18402282
9	pin3.4	28c	31.91868759
10	pin3.4	28c	32.81027104
11	pin3.4	28c	26.17689016
12	pin3.4	28c	34.77175464
13	pin3.4	28c	36.76890157
14	pin3.4	28c	35.91298146
15	pin3.4	28c	35.34236805
16	pin3.4	28c	33.73751783
17	pin3.4	28c	30.02853067
1	pin1.1	20c	15.97717546
2	pin1.1	20c	8.844507846
3	pin1.1	20c	7.061340942
4	pin1.1	20c	11.84022825
5	pin1.1	20c	8.523537803
6	pin1.1	20c	12.41084165
7	pin1.1	20c	14.83594864
8	pin1.1	20c	13.12410842
9	pin1.1	20c	8.666191155
10	pin1.1	20c	14.44365193
11	pin1.1	20c	5.527817404
12	pin1.1	20c	9.272467903
13	pin1.1	20c	9.415121255
14	pin1.1	20c	11.05563481
15	pin1.1	20c	8.559201141
16	pin1.1	20c	6.383737518
17	pin1.1	20c	12.55349501
18	pin1.1	20c	7.382310984
19	pin1.1	20c	6.52639087
20	pin1.1	20c	6.811697575
21	pin1.1	20c	6.669044223
22	pin1.1	20c	5.171184023
23	pin1.1	20c	5.135520685
24	pin1.1	20c	2.460770328
25	pin1.1	20c	7.45363766
26	pin1.1	20c	5.385164051
27	pin1.1	20c	3.245363766
28	pin1.1	20c	2.710413695
29	pin1.1	20c	13.87303852
30	pin1.1	20c	6.490727532
1	pin1.1	28c	9.593437946
2	pin1.1	28c	21.36233951
3	pin1.1	28c	11.16262482
4	pin1.1	28c	18.36661912
5	pin1.1	28c	17.11840228
6	pin1.1	28c	8.880171184
7	pin1.1	28c	12.44650499
8	pin1.1	28c	9.629101284
9	pin1.1	28c	4.350927247
10	pin1.1	28c	9.450784593
11	pin1.1	28c	4.67189729
12	pin1.1	28c	2.853067047
13	pin1.1	28c	4.564907275
14	pin1.1	28c	2.211126961
15	pin1.1	28c	5.313837375
16	pin1.1	28c	17.79600571
17	pin1.1	28c	13.05278174
18	pin1.1	28c	6.027104137
19	pin1.1	28c	4.743223966
20	pin1.1	28c	3.067047076
21	pin1.1	28c	5.848787447
22	pin1.1	28c	7.489300999
23	pin1.1	28c	15.97717546
24	pin1.1	28c	6.633380884
25	pin1.1	28c	2.104136947
26	pin1.1	28c	5.099857347
27	pin1.1	28c	6.918687589
28	pin1.1	28c	9.843081312
29	pin1.1	28c	11.66191155
30	pin1.1	28c	11.12696148
1	eir1.1	20c	10.63185774
2	eir1.1	20c	11.16155883
3	eir1.1	20c	11.53991676
4	eir1.1	20c	8.437381763
5	eir1.1	20c	12.22096103
6	eir1.1	20c	9.307604994
7	eir1.1	20c	7.491486947
8	eir1.1	20c	7.907680666
9	eir1.1	20c	6.848278471
10	eir1.1	20c	16.64774877
11	eir1.1	20c	6.507756337
12	eir1.1	20c	8.96708286
13	eir1.1	20c	6.507756337
14	eir1.1	20c	5.940219448
15	eir1.1	20c	12.22096103
16	eir1.1	20c	8.475217556
17	eir1.1	20c	8.096859629
1	eir1.1	28c	21.33938706
2	eir1.1	28c	9.194097616
3	eir1.1	28c	24.44192206
4	eir1.1	28c	21.79341657
5	eir1.1	28c	16.4964056
6	eir1.1	28c	26.40938328
7	eir1.1	28c	6.469920545
8	eir1.1	28c	15.89103292
9	eir1.1	28c	9.38327658
10	eir1.1	28c	12.67499054
11	eir1.1	28c	6.659099508
12	eir1.1	28c	18.50170261
13	eir1.1	28c	18.27468785
14	eir1.1	28c	14.98297389
15	eir1.1	28c	5.183503594
