# Supplementary material for: Auxin‐dependent regulation of cell division rates governs root thermomorphogenesis
Source: EMBO J. 2023 Apr 18;42(11):e111926. doi: 10.15252/embj.2022111926 (PMC10233379; doi:10.15252/embj.2022111926)
Supplement: Supplementary file 8 — Source Data for Figure 5 [file EMBJ-42-e111926-s005.zip › Figure5/5C/EdU_stained_cell_count_pin_mutants.csv]

genotype	treatment	stained.cell.number.per.1000.um2
Col.0	20c	2.594880847
Col.0	20c	3.089143866
Col.0	20c	2.13592233
Col.0	20c	2.647837599
Col.0	20c	2.488967343
Col.0	20c	2.718446602
Col.0	20c	2.224183583
Col.0	20c	1.782877317
Col.0	20c	2.224183583
Col.0	20c	2.330097087
Col.0	20c	2.383053839
Col.0	20c	2.66548985
Col.0	20c	2.224183583
Col.0	20c	2.030008826
Col.0	28c	3.618711386
Col.0	28c	3.865842895
Col.0	28c	3.036187114
Col.0	28c	3.601059135
Col.0	28c	3.318623124
Col.0	28c	2.594880847
Col.0	28c	3.142100618
Col.0	28c	3.283318623
Col.0	28c	3.21270962
Col.0	28c	3.353927626
Col.0	28c	3.442188879
Col.0	28c	2.842012357
Col.0	28c	3.318623124
Col.0	28c	3.283318623
pin1.1	20c	1.85348632
pin1.1	20c	2.347749338
pin1.1	20c	1.782877317
pin1.1	20c	2.047661077
pin1.1	20c	2.40070609
pin1.1	20c	2.13592233
pin1.1	20c	3.106796117
pin1.1	20c	1.359223301
pin1.1	20c	1.800529568
pin1.1	20c	2.030008826
pin1.1	20c	1.85348632
pin1.1	20c	1.253309797
pin1.1	20c	2.082965578
pin1.1	28c	1.765225066
pin1.1	28c	1.729920565
pin1.1	28c	1.447484554
pin1.1	28c	1.235657546
pin1.1	28c	2.418358341
pin1.1	28c	2.171226831
pin1.1	28c	3.000882613
pin1.1	28c	1.676963813
pin1.1	28c	1.835834069
pin1.1	28c	2.594880847
pin1.1	28c	3.071491615
eir1.1	20c	3.265666372
eir1.1	20c	3.371579876
eir1.1	20c	2.100617829
eir1.1	20c	2.577228597
eir1.1	20c	1.782877317
eir1.1	20c	2.524271845
eir1.1	20c	1.412180053
eir1.1	20c	2.453662842
eir1.1	20c	2.683142101
eir1.1	20c	2.453662842
eir1.1	20c	3.353927626
eir1.1	28c	2.347749338
eir1.1	28c	2.030008826
eir1.1	28c	2.153574581
eir1.1	28c	1.306266549
eir1.1	28c	2.524271845
eir1.1	28c	2.559576346
eir1.1	28c	2.842012357
eir1.1	28c	3.565754634
eir1.1	28c	2.753751103
eir1.1	28c	2.241835834
eir1.1	28c	2.171226831
eir1.1	28c	1.994704325
eir1.1	28c	3.159752868
