# Supplementary material for: Auxin‐dependent regulation of cell division rates governs root thermomorphogenesis
Source: EMBO J. 2023 Apr 18;42(11):e111926. doi: 10.15252/embj.2022111926 (PMC10233379; doi:10.15252/embj.2022111926)
Supplement: Supplementary file 8 — Source Data for Figure 5 [file EMBJ-42-e111926-s005.zip › Figure5/5D/PIN_gene_expression.csv]

Number	tissue	Gene	temperature	relative.expression
1	root tip	PIN1	20C	1.152686347
2	root tip	PIN1	20C	0.986232704
3	root tip	PIN1	20C	1.136816973
1	root tip	PIN1	28C	0.891928519
2	root tip	PIN1	28C	0.768437591
3	root tip	PIN1	28C	0.840896415
1	whole root	PIN1	20C	0.624165274
2	whole root	PIN1	20C	0.798298386
3	whole root	PIN1	20C	0.812252396
1	whole root	PIN1	28C	0.690158677
2	whole root	PIN1	28C	0.545253866
3	whole root	PIN1	28C	0.655196702
1	root tip	PIN2	20C	0.027680235
2	root tip	PIN2	20C	0.039281668
3	root tip	PIN2	20C	0.050590139
1	root tip	PIN2	28C	0.044041274
2	root tip	PIN2	28C	0.041521432
3	root tip	PIN2	28C	0.044194174
1	whole root	PIN2	20C	0.017217267
2	whole root	PIN2	20C	0.023765293
3	whole root	PIN2	20C	0.029769937
1	whole root	PIN2	28C	0.015788304
2	whole root	PIN2	28C	0.006920059
3	whole root	PIN2	28C	0.01067219
1	root tip	PIN3	20C	0.216884672
2	root tip	PIN3	20C	0.267943366
3	root tip	PIN3	20C	0.28029152
1	root tip	PIN3	28C	0.294226684
2	root tip	PIN3	28C	0.356012549
3	root tip	PIN3	28C	0.297301779
1	whole root	PIN3	20C	0.329876978
2	whole root	PIN3	20C	0.382889499
3	whole root	PIN3	20C	0.244855074
1	whole root	PIN3	28C	0.401925495
2	whole root	PIN3	28C	0.342695701
3	whole root	PIN3	28C	0.444421341
1	root tip	PIN4	20C	0.184923439
2	root tip	PIN4	20C	0.150725978
3	root tip	PIN4	20C	0.235696134
1	root tip	PIN4	28C	0.226094844
2	root tip	PIN4	28C	0.170755032
3	root tip	PIN4	28C	0.181746565
1	whole root	PIN4	20C	0.098073012
2	whole root	PIN4	20C	0.166662335
3	whole root	PIN4	20C	0.124136562
1	whole root	PIN4	28C	0.085082132
2	whole root	PIN4	28C	0.060162153
3	whole root	PIN4	28C	0.087171479
