# Supplementary material for: Auxin‐dependent regulation of cell division rates governs root thermomorphogenesis
Source: EMBO J. 2023 Apr 18;42(11):e111926. doi: 10.15252/embj.2022111926 (PMC10233379; doi:10.15252/embj.2022111926)
Supplement: Supplementary file 8 — Source Data for Figure 5 [file EMBJ-42-e111926-s005.zip › Figure5/5E/PIN2_basal_lateral_ratio.csv]

cell number	cell type	temperature	distal.basal.to.lateral.intensity.ratio
1	cortex cell	20c	2.025637286
2	cortex cell	20c	1.969905785
3	cortex cell	20c	2.360565942
4	cortex cell	20c	1.591316379
5	cortex cell	20c	1.521940311
6	cortex cell	20c	1.55596303
7	cortex cell	20c	1.472149559
8	cortex cell	20c	2.272986153
9	cortex cell	20c	2.207967795
10	cortex cell	20c	2.268727842
11	cortex cell	20c	1.931629154
1	cortex cell	28c	3.205518076
2	cortex cell	28c	2.090630942
3	cortex cell	28c	3.233420011
4	cortex cell	28c	2.669251212
5	cortex cell	28c	3.051778858
6	cortex cell	28c	2.60967941
7	cortex cell	28c	2.494789077
8	cortex cell	28c	2.880823489
9	cortex cell	28c	1.950731457
10	cortex cell	28c	2.850689634
11	cortex cell	28c	2.537341909
