# Supplementary material for: Auxin‐dependent regulation of cell division rates governs root thermomorphogenesis
Source: EMBO J. 2023 Apr 18;42(11):e111926. doi: 10.15252/embj.2022111926 (PMC10233379; doi:10.15252/embj.2022111926)
Supplement: Supplementary file 8 — Source Data for Figure 5 [file EMBJ-42-e111926-s005.zip › Figure5/5B/DR5_activity_pin_mutants.csv]

root number	background genotype	temperature	mean.grey.value
1	pin1.1	20c	1.557
2	pin1.1	20c	1.229
3	pin1.1	20c	0.863
4	pin1.1	20c	1.607
5	pin1.1	20c	2.271
6	pin1.1	20c	1.552
7	pin1.1	20c	2.532
8	pin1.1	20c	3.017
9	pin1.1	20c	0.724
10	pin1.1	20c	0.877
11	pin1.1	20c	0.988
12	pin1.1	20c	2.551
13	pin1.1	20c	1.449
14	pin1.1	20c	1.548
1	pin1.1	28c	1.811
2	pin1.1	28c	2.693
3	pin1.1	28c	0.913
4	pin1.1	28c	1.41
5	pin1.1	28c	2.242
6	pin1.1	28c	2.439
7	pin1.1	28c	2.257
8	pin1.1	28c	2.039
9	pin1.1	28c	0.908
1	Col.0	20c	1.932
2	Col.0	20c	1.416
3	Col.0	20c	1.496
4	Col.0	20c	0.911
5	Col.0	20c	1.548
6	Col.0	20c	1.591
7	Col.0	20c	1.68
8	Col.0	20c	1.784
9	Col.0	20c	1.266
10	Col.0	20c	1.324
11	Col.0	20c	0.735
1	Col.0	28c	3.448
2	Col.0	28c	3.005
3	Col.0	28c	2.143
4	Col.0	28c	3.193
5	Col.0	28c	2.639
6	Col.0	28c	5.927
7	Col.0	28c	3.605
8	Col.0	28c	3.331
9	Col.0	28c	3.553
10	Col.0	28c	4.058
1	pin4.2	20c	0.827
2	pin4.2	20c	2.647
3	pin4.2	20c	1.934
4	pin4.2	20c	2.004
5	pin4.2	20c	2.35
6	pin4.2	20c	2.438
7	pin4.2	20c	2.601
8	pin4.2	20c	3.093
9	pin4.2	20c	2.7
10	pin4.2	20c	3.122
11	pin4.2	20c	4.256
1	pin4.2	28c	4.503
2	pin4.2	28c	4.075
3	pin4.2	28c	3.303
4	pin4.2	28c	5.036
5	pin4.2	28c	5.098
6	pin4.2	28c	5.884
7	pin4.2	28c	3.802
8	pin4.2	28c	3.205
9	pin4.2	28c	4.593
10	pin4.2	28c	3.973
11	pin4.2	28c	5.915
12	pin4.2	28c	6.705
